# Supplementary material for: Crystal structure of tetra­aqua­bis­(thio­cyanato-κN)nickel(II)–2,5-di­methyl­pyrazine (1/4)
Source: Acta Crystallogr E Crystallogr Commun. 2015 Jan 3;71(Pt 2):m18. doi: 10.1107/S2056989014026991 (PMC4384548; doi:10.1107/S2056989014026991)
Supplement: Supplementary file 1 [file e-71-00m18-sup1.cif]

##############################################################################
#                                                                            #
# This CIF contains the data in a paper accepted for publication in          #
# Acta Crystallographica Section E. It conforms to the requirements of       #
# Notes for Authors for Acta Crystallographica Section E, and has been       #
# peer reviewed under the auspices of the IUCr Commission on Journals.       #
#                                                                            #
# Full details of the Crystallographic Information File format               #
# are given in the paper "The Crystallographic Information File (CIF):       #
# a New Standard Archive File for Crystallography" by S. R. Hall, F. H.      #
# Allen and I. D. Brown [Acta Cryst. (1991), A47, 655-685].                  #
#                                                                            #
# The current version of the core CIF dictionary is obtainable from          #
# ftp://ftp.iucr.org/pub/cif_core.dic.                                       #
#                                                                            #
# Software is freely available for graphical display of the structure(s)     #
# in this CIF. For information consult the CIF software page                 #
# http://www.iucr.org/resources/cif/software.                                #
#                                                                            #
# This file may be used for bona fide research purposes within the           #
# scientific community so long as proper attribution is given to the journal # 
# article from which it was obtained.                                        #
#                                                                            #
##############################################################################
data_I
_database_code_depnum_ccdc_archive 'CCDC 1038309'
_audit_creation_method     SHELXL-97
_chemical_name_systematic
;
Tetraaquabis(thiocyanato-\k<i>N</i>)nickel(II)--2,5-dimethylpyrazine (1/4)
;
_chemical_name_common     ?
_chemical_formula_moiety     'C2 H8 N2 Ni O4 S2, 4(C6 H8 N2)'
_chemical_formula_sum     'C26 H40 N10 Ni O4 S2'
_chemical_formula_iupac     '[Ni (N C S)2 (H2 O)4], 4C6 H8 N2'
_chemical_formula_weight     679.51
_chemical_melting_point     ?
_symmetry_cell_setting     orthorhombic
_symmetry_space_group_name_H-M     'P b c a'
_symmetry_space_group_name_Hall     '-P 2ac 2ab'
loop_
    _symmetry_equiv_pos_as_xyz
    'x, y, z'
    '-x+1/2, -y, z+1/2'
    '-x, y+1/2, -z+1/2'
    'x+1/2, -y+1/2, -z'
    '-x, -y, -z'
    'x-1/2, y, -z-1/2'
    'x, -y-1/2, z-1/2'
    '-x-1/2, y-1/2, z'
_cell_length_a     13.0731(6)
_cell_length_b     14.7989(8)
_cell_length_c     17.3092(11)
_cell_angle_alpha     90.00
_cell_angle_beta     90.00
_cell_angle_gamma     90.00
_cell_volume     3348.8(3)
_cell_formula_units_Z     4
_cell_measurement_reflns_used     21266
_cell_measurement_theta_min     2.82
_cell_measurement_theta_max     28.09
_cell_measurement_temperature     170(2)
_exptl_crystal_description     block
_exptl_crystal_colour     blue
_exptl_crystal_size_max     0.12
_exptl_crystal_size_mid     0.10
_exptl_crystal_size_min     0.08
_exptl_crystal_density_diffrn     1.348
_exptl_crystal_density_meas     ?
_exptl_crystal_density_method     'not measured'
_exptl_crystal_F_000     1432
_exptl_absorpt_coefficient_mu     0.751
_exptl_absorpt_correction_type     numerical
_exptl_absorpt_process_details
;
(X-SHAPE and X-RED32; Stoe & Cie, 2008)
;
_exptl_absorpt_correction_T_min     0.912
_exptl_absorpt_correction_T_max     0.938
_exptl_special_details
;
;
_diffrn_ambient_temperature     170(2)
_diffrn_radiation_type     MoK\a
_diffrn_radiation_wavelength     0.71073
_diffrn_radiation_source     'fine-focus sealed tube'
_diffrn_radiation_monochromator     graphite
_diffrn_measurement_device_type     'Stoe IPDS-1'
_diffrn_measurement_method     '\f scans'
_diffrn_detector_area_resol_mean     ?
_diffrn_reflns_number     21266
_diffrn_reflns_av_R_equivalents     0.0350
_diffrn_reflns_av_sigmaI/netI     0.0216
_diffrn_reflns_theta_min     2.82
_diffrn_reflns_theta_max     28.09
_diffrn_reflns_theta_full     28.09
_diffrn_measured_fraction_theta_max     0.991
_diffrn_measured_fraction_theta_full     0.991
_diffrn_reflns_limit_h_min     -17
_diffrn_reflns_limit_h_max     15
_diffrn_reflns_limit_k_min     -19
_diffrn_reflns_limit_k_max     19
_diffrn_reflns_limit_l_min     -22
_diffrn_reflns_limit_l_max     22
_diffrn_standards_number     0
_diffrn_standards_interval_count     .
_diffrn_standards_interval_time     .
_diffrn_standards_decay_%     ?
_refine_special_details
;
 Refinement of F^2^ against ALL reflections.  The weighted R-factor wR and
 goodness of fit S are based on F^2^, conventional R-factors R are based
 on F, with F set to zero for negative F^2^. The threshold expression of
 F^2^ > 2sigma(F^2^) is used only for calculating R-factors(gt) etc. and is
 not relevant to the choice of reflections for refinement.  R-factors based
 on F^2^ are statistically about twice as large as those based on F, and R-
 factors based on ALL data will be even larger.
;
_reflns_number_total     4041
_reflns_number_gt     3146
_reflns_threshold_expression     I>2\s(I)
_refine_ls_structure_factor_coef     Fsqd
_refine_ls_matrix_type     full
_refine_ls_R_factor_all     0.0506
_refine_ls_R_factor_gt     0.0361
_refine_ls_wR_factor_gt     0.0921
_refine_ls_wR_factor_ref     0.1001
_refine_ls_goodness_of_fit_ref     1.021
_refine_ls_restrained_S_all     1.021
_refine_ls_number_reflns     4041
_refine_ls_number_parameters     201
_refine_ls_number_restraints     0
_refine_ls_hydrogen_treatment     constr
_refine_ls_weighting_scheme     calc
_refine_ls_weighting_details
         'calc w=1/[\s^2^(Fo^2^)+(0.0627P)^2^+0.7837P] where P=(Fo^2^+2Fc^2^)/3'
_atom_sites_solution_hydrogens     geom
_atom_sites_solution_primary     direct
_atom_sites_solution_secondary     difmap
_refine_ls_shift/su_max     0.001
_refine_ls_shift/su_mean     0.000
_refine_diff_density_max     0.354
_refine_diff_density_min     -0.400
_refine_ls_extinction_method
;
SHELXL97 (Sheldrick, 2008)
;
_refine_ls_extinction_coef     0.0068(8)
_refine_ls_extinction_expression
                                    'Fc*=kFc[1+0.001xFc^2^\l^3^/sin(2\q)]^-1/4^'
loop_
    _atom_type_symbol
    _atom_type_description
    _atom_type_scat_dispersion_real
    _atom_type_scat_dispersion_imag
    _atom_type_scat_source
    'C' 'C' 0.0033 0.0016
                         'International Tables Vol C Tables 4.2.6.8 and 6.1.1.4'
    'H' 'H' 0.0000 0.0000
                         'International Tables Vol C Tables 4.2.6.8 and 6.1.1.4'
    'N' 'N' 0.0061 0.0033
                         'International Tables Vol C Tables 4.2.6.8 and 6.1.1.4'
    'O' 'O' 0.0106 0.0060
                         'International Tables Vol C Tables 4.2.6.8 and 6.1.1.4'
    'Ni' 'Ni' 0.3393 1.1124
                         'International Tables Vol C Tables 4.2.6.8 and 6.1.1.4'
    'S' 'S' 0.1246 0.1234
                         'International Tables Vol C Tables 4.2.6.8 and 6.1.1.4'
_computing_data_collection
;
X-AREA (Stoe & Cie, 2008)
;
_computing_cell_refinement
;
X-AREA (Stoe & Cie, 2008)
;
_computing_data_reduction
;
X-AREA (Stoe & Cie, 2008)
;
_computing_structure_solution
;
SHELXS97 (Sheldrick, 2008)
;
_computing_structure_refinement
;
SHELXL97 (Sheldrick, 2008)
;
_computing_molecular_graphics
;
XP in SHELXTL (Sheldrick, 2008) and DIAMOND (Brandenburg, 1999)
;
_computing_publication_material
;
publCIF (Westrip, 2010)
;
loop_
    _atom_site_type_symbol
    _atom_site_label
    _atom_site_fract_x
    _atom_site_fract_y
    _atom_site_fract_z
    _atom_site_U_iso_or_equiv
    _atom_site_adp_type
    _atom_site_calc_flag
    _atom_site_refinement_flags
    _atom_site_occupancy
    _atom_site_symmetry_multiplicity
    _atom_site_disorder_assembly
    _atom_site_disorder_group
    Ni Ni1 0.5000 0.5000 0.5000 0.01215(11) Uani d S 1 2 . .
    N N21 0.34876(11) 0.53353(10) 0.50818(8) 0.0178(3) Uani d . 1 1 . .
    C C21 0.26112(13) 0.54542(11) 0.50572(8) 0.0161(3) Uani d . 1 1 . .
    S S21 0.13689(3) 0.56120(4) 0.50416(3) 0.02775(13) Uani d . 1 1 . .
    O O1 0.51049(8) 0.58972(8) 0.40668(6) 0.0160(2) Uani d . 1 1 . .
    H H1O1 0.4561 0.5882 0.3809 0.024 Uiso d R 1 1 . .
    H H2O1 0.5589 0.5854 0.3750 0.024 Uiso d R 1 1 . .
    O O2 0.54012(9) 0.60597(8) 0.57432(6) 0.0162(2) Uani d . 1 1 . .
    H H1O2 0.6015 0.6200 0.5663 0.024 Uiso d R 1 1 . .
    H H2O2 0.5025 0.6507 0.5650 0.024 Uiso d R 1 1 . .
    N N1 0.09222(12) 0.25396(10) 0.53656(9) 0.0231(3) Uani d . 1 1 . .
    N N2 0.26379(12) 0.32843(10) 0.46598(9) 0.0223(3) Uani d . 1 1 . .
    C C1 0.18340(14) 0.25266(11) 0.57207(10) 0.0211(3) Uani d . 1 1 . .
    C C2 0.26824(14) 0.28976(12) 0.53578(11) 0.0227(4) Uani d . 1 1 . .
    H H2 0.3323 0.2876 0.5616 0.027 Uiso calc R 1 1 . .
    C C3 0.17233(14) 0.33146(11) 0.43120(10) 0.0210(3) Uani d . 1 1 . .
    C C4 0.08758(14) 0.29358(12) 0.46734(11) 0.0235(4) Uani d . 1 1 . .
    H H4 0.0234 0.2960 0.4416 0.028 Uiso calc R 1 1 . .
    C C5 0.18951(17) 0.20962(14) 0.65016(11) 0.0321(4) Uani d . 1 1 . .
    H H5A 0.1634 0.2517 0.6892 0.048 Uiso calc R 1 1 . .
    H H5B 0.2609 0.1947 0.6618 0.048 Uiso calc R 1 1 . .
    H H5C 0.1483 0.1543 0.6506 0.048 Uiso calc R 1 1 . .
    C C6 0.16595(17) 0.37609(14) 0.35372(11) 0.0328(4) Uani d . 1 1 . .
    H H6A 0.1624 0.4418 0.3605 0.049 Uiso calc R 1 1 . .
    H H6B 0.1045 0.3551 0.3267 0.049 Uiso calc R 1 1 . .
    H H6C 0.2267 0.3606 0.3233 0.049 Uiso calc R 1 1 . .
    N N11 0.16959(11) 0.58969(10) 0.20976(8) 0.0228(3) Uani d . 1 1 . .
    N N12 0.33677(12) 0.58344(10) 0.30944(8) 0.0211(3) Uani d . 1 1 . .
    C C11 0.16897(13) 0.63643(11) 0.27609(10) 0.0208(3) Uani d . 1 1 . .
    C C12 0.25374(14) 0.63271(12) 0.32501(9) 0.0203(3) Uani d . 1 1 . .
    H H12 0.2523 0.6668 0.3715 0.024 Uiso calc R 1 1 . .
    C C13 0.33614(14) 0.53519(12) 0.24377(10) 0.0207(3) Uani d . 1 1 . .
    C C14 0.25231(14) 0.53952(13) 0.19461(10) 0.0225(4) Uani d . 1 1 . .
    H H14 0.2538 0.5053 0.1482 0.027 Uiso calc R 1 1 . .
    C C15 0.07737(16) 0.69264(15) 0.29538(13) 0.0374(5) Uani d . 1 1 . .
    H H15A 0.0305 0.6935 0.2512 0.056 Uiso calc R 1 1 . .
    H H15B 0.0992 0.7545 0.3072 0.056 Uiso calc R 1 1 . .
    H H15C 0.0424 0.6668 0.3403 0.056 Uiso calc R 1 1 . .
    C C16 0.42685(16) 0.47645(15) 0.22664(13) 0.0332(4) Uani d . 1 1 . .
    H H16A 0.4875 0.5144 0.2194 0.050 Uiso calc R 1 1 . .
    H H16B 0.4140 0.4417 0.1795 0.050 Uiso calc R 1 1 . .
    H H16C 0.4383 0.4349 0.2699 0.050 Uiso calc R 1 1 . .
loop_
    _atom_site_aniso_label
    _atom_site_aniso_U_11
    _atom_site_aniso_U_22
    _atom_site_aniso_U_33
    _atom_site_aniso_U_12
    _atom_site_aniso_U_13
    _atom_site_aniso_U_23
    Ni1 0.00735(16) 0.01786(16) 0.01122(15) 0.00033(10) -0.00024(9) 0.00008(10)
    N21 0.0123(7) 0.0226(7) 0.0185(7) 0.0012(5) 0.0013(5) -0.0007(5)
    C21 0.0155(8) 0.0178(8) 0.0150(7) 0.0015(6) 0.0008(6) -0.0004(6)
    S21 0.0102(2) 0.0405(3) 0.0326(3) 0.00601(18) -0.00014(16) -0.00175(19)
    O1 0.0108(5) 0.0242(6) 0.0131(5) -0.0002(4) 0.0000(4) 0.0033(4)
    O2 0.0121(5) 0.0196(5) 0.0170(5) 0.0007(4) -0.0014(4) -0.0024(4)
    N1 0.0170(7) 0.0221(7) 0.0300(8) -0.0023(6) 0.0024(6) -0.0015(6)
    N2 0.0178(7) 0.0197(7) 0.0293(7) -0.0027(6) 0.0026(6) -0.0032(6)
    C1 0.0228(8) 0.0178(7) 0.0228(8) -0.0007(7) -0.0004(6) -0.0046(6)
    C2 0.0167(8) 0.0225(8) 0.0291(9) -0.0016(7) -0.0039(7) -0.0045(7)
    C3 0.0196(8) 0.0171(7) 0.0262(8) 0.0017(7) 0.0014(7) -0.0031(6)
    C4 0.0149(8) 0.0251(8) 0.0306(9) 0.0005(7) -0.0018(7) 0.0001(7)
    C5 0.0392(12) 0.0327(10) 0.0245(9) -0.0022(9) -0.0025(8) 0.0009(7)
    C6 0.0359(11) 0.0327(10) 0.0298(10) 0.0014(9) -0.0009(8) 0.0057(8)
    N11 0.0184(7) 0.0299(8) 0.0201(7) 0.0006(6) -0.0050(6) -0.0042(6)
    N12 0.0207(7) 0.0256(7) 0.0170(6) -0.0020(6) -0.0046(5) 0.0009(5)
    C11 0.0189(8) 0.0226(8) 0.0209(8) -0.0012(7) -0.0006(6) -0.0015(6)
    C12 0.0226(8) 0.0234(8) 0.0151(7) -0.0032(7) -0.0009(6) -0.0023(6)
    C13 0.0184(8) 0.0241(8) 0.0198(8) -0.0004(7) -0.0023(6) -0.0006(6)
    C14 0.0211(9) 0.0290(9) 0.0173(7) 0.0001(7) -0.0033(7) -0.0060(6)
    C15 0.0285(11) 0.0413(12) 0.0426(12) 0.0099(9) -0.0016(9) -0.0125(9)
    C16 0.0228(10) 0.0382(10) 0.0386(11) 0.0087(9) -0.0051(8) -0.0071(9)
_geom_special_details
;
 All esds (except the esd in the dihedral angle between two l.s. planes)
 are estimated using the full covariance matrix.  The cell esds are taken
 into account individually in the estimation of esds in distances, angles
 and torsion angles; correlations between esds in cell parameters are only
 used when they are defined by crystal symmetry.  An approximate (isotropic)
 treatment of cell esds is used for estimating esds involving l.s. planes.
;
loop_
    _geom_bond_atom_site_label_1
    _geom_bond_atom_site_label_2
    _geom_bond_site_symmetry_2
    _geom_bond_distance
    _geom_bond_publ_flag
    Ni1 N21 . 2.0434(15) ?
    Ni1 N21 5_666 2.0434(15) ?
    Ni1 O2 . 2.0951(11) ?
    Ni1 O2 5_666 2.0951(11) ?
    Ni1 O1 . 2.0954(11) ?
    Ni1 O1 5_666 2.0954(11) ?
    N21 C21 . 1.160(2) ?
    C21 S21 . 1.6411(18) ?
    O1 H1O1 . 0.8399 ?
    O1 H2O1 . 0.8400 ?
    O2 H1O2 . 0.8399 ?
    O2 H2O2 . 0.8400 ?
    N1 C4 . 1.335(3) ?
    N1 C1 . 1.341(2) ?
    N2 C2 . 1.338(2) ?
    N2 C3 . 1.339(2) ?
    C1 C2 . 1.388(2) ?
    C1 C5 . 1.496(3) ?
    C2 H2 . 0.9500 ?
    C3 C4 . 1.390(2) ?
    C3 C6 . 1.497(3) ?
    C4 H4 . 0.9500 ?
    C5 H5A . 0.9800 ?
    C5 H5B . 0.9800 ?
    C5 H5C . 0.9800 ?
    C6 H6A . 0.9800 ?
    C6 H6B . 0.9800 ?
    C6 H6C . 0.9800 ?
    N11 C14 . 1.338(2) ?
    N11 C11 . 1.340(2) ?
    N12 C12 . 1.335(2) ?
    N12 C13 . 1.342(2) ?
    C11 C12 . 1.396(2) ?
    C11 C15 . 1.496(3) ?
    C12 H12 . 0.9500 ?
    C13 C14 . 1.389(2) ?
    C13 C16 . 1.500(3) ?
    C14 H14 . 0.9500 ?
    C15 H15A . 0.9800 ?
    C15 H15B . 0.9800 ?
    C15 H15C . 0.9800 ?
    C16 H16A . 0.9800 ?
    C16 H16B . 0.9800 ?
    C16 H16C . 0.9800 ?
loop_
    _geom_angle_atom_site_label_1
    _geom_angle_atom_site_label_2
    _geom_angle_atom_site_label_3
    _geom_angle_site_symmetry_1
    _geom_angle_site_symmetry_3
    _geom_angle
    _geom_angle_publ_flag
    N21 Ni1 N21 . 5_666 180.0 ?
    N21 Ni1 O2 . . 91.03(5) ?
    N21 Ni1 O2 5_666 . 88.97(5) ?
    N21 Ni1 O2 . 5_666 88.97(5) ?
    N21 Ni1 O2 5_666 5_666 91.03(5) ?
    O2 Ni1 O2 . 5_666 180.00(4) ?
    N21 Ni1 O1 . . 87.87(5) ?
    N21 Ni1 O1 5_666 . 92.13(5) ?
    O2 Ni1 O1 . . 89.01(5) ?
    O2 Ni1 O1 5_666 . 90.99(5) ?
    N21 Ni1 O1 . 5_666 92.13(5) ?
    N21 Ni1 O1 5_666 5_666 87.87(5) ?
    O2 Ni1 O1 . 5_666 90.99(5) ?
    O2 Ni1 O1 5_666 5_666 89.01(5) ?
    O1 Ni1 O1 . 5_666 180.00(5) ?
    C21 N21 Ni1 . . 171.90(14) ?
    N21 C21 S21 . . 178.72(15) ?
    Ni1 O1 H1O1 . . 109.7 ?
    Ni1 O1 H2O1 . . 120.4 ?
    H1O1 O1 H2O1 . . 106.7 ?
    Ni1 O2 H1O2 . . 108.8 ?
    Ni1 O2 H2O2 . . 108.9 ?
    H1O2 O2 H2O2 . . 109.5 ?
    C4 N1 C1 . . 117.25(15) ?
    C2 N2 C3 . . 117.32(15) ?
    N1 C1 C2 . . 119.81(16) ?
    N1 C1 C5 . . 117.87(17) ?
    C2 C1 C5 . . 122.31(17) ?
    N2 C2 C1 . . 122.89(16) ?
    N2 C2 H2 . . 118.6 ?
    C1 C2 H2 . . 118.6 ?
    N2 C3 C4 . . 119.71(17) ?
    N2 C3 C6 . . 117.85(17) ?
    C4 C3 C6 . . 122.44(17) ?
    N1 C4 C3 . . 122.99(17) ?
    N1 C4 H4 . . 118.5 ?
    C3 C4 H4 . . 118.5 ?
    C1 C5 H5A . . 109.5 ?
    C1 C5 H5B . . 109.5 ?
    H5A C5 H5B . . 109.5 ?
    C1 C5 H5C . . 109.5 ?
    H5A C5 H5C . . 109.5 ?
    H5B C5 H5C . . 109.5 ?
    C3 C6 H6A . . 109.5 ?
    C3 C6 H6B . . 109.5 ?
    H6A C6 H6B . . 109.5 ?
    C3 C6 H6C . . 109.5 ?
    H6A C6 H6C . . 109.5 ?
    H6B C6 H6C . . 109.5 ?
    C14 N11 C11 . . 117.34(15) ?
    C12 N12 C13 . . 117.16(15) ?
    N11 C11 C12 . . 119.63(16) ?
    N11 C11 C15 . . 118.88(16) ?
    C12 C11 C15 . . 121.48(16) ?
    N12 C12 C11 . . 123.00(15) ?
    N12 C12 H12 . . 118.5 ?
    C11 C12 H12 . . 118.5 ?
    N12 C13 C14 . . 119.93(16) ?
    N12 C13 C16 . . 118.09(16) ?
    C14 C13 C16 . . 121.97(16) ?
    N11 C14 C13 . . 122.91(16) ?
    N11 C14 H14 . . 118.5 ?
    C13 C14 H14 . . 118.5 ?
    C11 C15 H15A . . 109.5 ?
    C11 C15 H15B . . 109.5 ?
    H15A C15 H15B . . 109.5 ?
    C11 C15 H15C . . 109.5 ?
    H15A C15 H15C . . 109.5 ?
    H15B C15 H15C . . 109.5 ?
    C13 C16 H16A . . 109.5 ?
    C13 C16 H16B . . 109.5 ?
    H16A C16 H16B . . 109.5 ?
    C13 C16 H16C . . 109.5 ?
    H16A C16 H16C . . 109.5 ?
    H16B C16 H16C . . 109.5 ?
loop_
    _geom_hbond_atom_site_label_D
    _geom_hbond_atom_site_label_H
    _geom_hbond_atom_site_label_A
    _geom_hbond_site_symmetry_A
    _geom_hbond_distance_DH
    _geom_hbond_distance_HA
    _geom_hbond_distance_DA
    _geom_hbond_angle_DHA
    O1 H1O1 N12 . 0.84 1.99 2.8284(18) 173.7
    O1 H2O1 N11 6_656 0.84 2.06 2.8963(18) 172.5
    O2 H1O2 N2 5_666 0.84 2.00 2.8286(19) 169.0
    O2 H2O2 N1 8_665 0.84 2.03 2.8665(19) 176.3
_iucr_refine_instructions_details
;
TITL Ni(SCN)2(2,5-Dimetylpyrazin)2.4H2O in Pbca at 170 K (mwd246)
CELL  0.71073   13.0731   14.7989   17.3092    90.000    90.000    90.000
ZERR  4          0.0006    0.0008    0.0011     0.000     0.000     0.000
LATT  1
SYMM 0.5-X, -Y, 0.5+Z
SYMM -X, 0.5+Y, 0.5-Z
SYMM 0.5+X, 0.5-Y, -Z
SFAC C H N O NI S
UNIT 104 160 40 16 4 8
L.S. 10
ACTA
TEMP -103
OMIT 2 0 0
HTAB O1 N12
EQIV $1 x+1/2, y, -z+1/2
HTAB O1 N11_$1
EQIV $2 -x+1, -y+1, -z+1
HTAB O2 N2_$2
EQIV $3 -x+1/2, y+1/2, z
HTAB O2 N1_$3
BOND $H
HTAB
WGHT    0.062700    0.783700
EXTI    0.006774
FVAR       0.44806
NI1   5    0.500000    0.500000    0.500000    10.50000    0.00735    0.01786 =
         0.01122    0.00008   -0.00024    0.00033
N21   3    0.348764    0.533531    0.508179    11.00000    0.01229    0.02255 =
         0.01853   -0.00072    0.00125    0.00125
C21   1    0.261123    0.545420    0.505719    11.00000    0.01553    0.01781 =
         0.01503   -0.00039    0.00085    0.00147
S21   6    0.136889    0.561205    0.504162    11.00000    0.01020    0.04049 =
         0.03256   -0.00175   -0.00014    0.00601
O1    4    0.510493    0.589717    0.406684    11.00000    0.01084    0.02417 =
         0.01308    0.00326    0.00001   -0.00023
AFIX   3
H1O1  2    0.456113    0.588187    0.380874    11.00000   -1.50000
H2O1  2    0.558873    0.585447    0.374954    11.00000   -1.50000
AFIX   0
O2    4    0.540120    0.605971    0.574322    11.00000    0.01209    0.01963 =
         0.01702   -0.00242   -0.00136    0.00073
AFIX   3
H1O2  2    0.601470    0.619991    0.566322    11.00000   -1.50000
H2O2  2    0.502470    0.650651    0.564972    11.00000   -1.50000
AFIX   0
N1    3    0.092216    0.253962    0.536563    11.00000    0.01704    0.02213 =
         0.02999   -0.00148    0.00241   -0.00234
N2    3    0.263788    0.328433    0.465983    11.00000    0.01778    0.01972 =
         0.02932   -0.00319    0.00265   -0.00267
C1    1    0.183396    0.252658    0.572074    11.00000    0.02279    0.01779 =
         0.02280   -0.00457   -0.00042   -0.00070
C2    1    0.268245    0.289761    0.535781    11.00000    0.01671    0.02245 =
         0.02905   -0.00451   -0.00386   -0.00164
AFIX  43
H2    2    0.332302    0.287606    0.561631    11.00000   -1.20000
AFIX   0
C3    1    0.172334    0.331458    0.431200    11.00000    0.01962    0.01714 =
         0.02620   -0.00309    0.00139    0.00173
C4    1    0.087577    0.293583    0.467339    11.00000    0.01491    0.02514 =
         0.03056    0.00005   -0.00178    0.00050
AFIX  43
H4    2    0.023446    0.296002    0.441612    11.00000   -1.20000
AFIX   0
C5    1    0.189508    0.209617    0.650162    11.00000    0.03915    0.03270 =
         0.02451    0.00089   -0.00247   -0.00215
AFIX 137
H5A   2    0.163375    0.251691    0.689174    11.00000   -1.50000
H5B   2    0.260876    0.194654    0.661840    11.00000   -1.50000
H5C   2    0.148275    0.154316    0.650614    11.00000   -1.50000
AFIX   0
C6    1    0.165951    0.376090    0.353721    11.00000    0.03587    0.03271 =
         0.02980    0.00574   -0.00090    0.00139
AFIX 137
H6A   2    0.162443    0.441765    0.360471    11.00000   -1.50000
H6B   2    0.104531    0.355073    0.326688    11.00000   -1.50000
H6C   2    0.226700    0.360643    0.323292    11.00000   -1.50000
AFIX   0
N11   3    0.169592    0.589693    0.209764    11.00000    0.01839    0.02992 =
         0.02010   -0.00421   -0.00500    0.00062
N12   3    0.336766    0.583444    0.309437    11.00000    0.02072    0.02561 =
         0.01699    0.00086   -0.00459   -0.00202
C11   1    0.168968    0.636433    0.276090    11.00000    0.01888    0.02261 =
         0.02086   -0.00155   -0.00064   -0.00125
C12   1    0.253738    0.632709    0.325008    11.00000    0.02256    0.02336 =
         0.01507   -0.00225   -0.00092   -0.00320
AFIX  43
H12   2    0.252288    0.666787    0.371507    11.00000   -1.20000
AFIX   0
C13   1    0.336143    0.535189    0.243772    11.00000    0.01835    0.02411 =
         0.01977   -0.00055   -0.00232   -0.00036
C14   1    0.252306    0.539518    0.194613    11.00000    0.02114    0.02904 =
         0.01727   -0.00600   -0.00333    0.00012
AFIX  43
H14   2    0.253774    0.505330    0.148173    11.00000   -1.20000
AFIX   0
C15   1    0.077369    0.692637    0.295377    11.00000    0.02846    0.04125 =
         0.04261   -0.01252   -0.00158    0.00994
AFIX 137
H15A  2    0.030510    0.693480    0.251190    11.00000   -1.50000
H15B  2    0.099150    0.754462    0.307244    11.00000   -1.50000
H15C  2    0.042432    0.666794    0.340333    11.00000   -1.50000
AFIX   0
C16   1    0.426847    0.476451    0.226642    11.00000    0.02283    0.03822 =
         0.03861   -0.00705   -0.00513    0.00865
AFIX 137
H16A  2    0.487538    0.514387    0.219407    11.00000   -1.50000
H16B  2    0.413973    0.441677    0.179450    11.00000   -1.50000
H16C  2    0.438294    0.434909    0.269878    11.00000   -1.50000
HKLF 4
REM  Ni(SCN)2(4H2O)4.2(2,5-Dimetylpyrazin) in Pbca at 170 K (mwd246)
REM R1 =  0.0361 for   3146 Fo > 4sig(Fo)  and  0.0506 for all   4041 data
REM    201 parameters refined using      0 restraints
END
WGHT      0.0626      0.7929
REM Highest difference peak  0.354,  deepest hole -0.400,  1-sigma level  0.067
Q1    1   0.1412  0.4518  0.5023  11.00000  0.05    0.35
Q2    1   0.3915  0.5133  0.5027  11.00000  0.05    0.29
Q3    1   0.2369  0.5379  0.5043  11.00000  0.05    0.26
Q4    1   0.4862  0.4854  0.2600  11.00000  0.05    0.26
Q5    1   0.5016  0.5602  0.4401  11.00000  0.05    0.26
Q6    1   0.3452  0.4570  0.4941  11.00000  0.05    0.25
Q7    1   0.2198  0.3261  0.4505  11.00000  0.05    0.24
Q8    1   0.1379  0.2656  0.5555  11.00000  0.05    0.22
Q9    1   0.1359  0.3322  0.4547  11.00000  0.05    0.21
Q10   1   0.2247  0.2650  0.5548  11.00000  0.05    0.21
Q11   1   0.0957  0.5885  0.1864  11.00000  0.05    0.21
Q12   1   0.2023  0.6289  0.3026  11.00000  0.05    0.21
Q13   1   0.2137  0.1393  0.6627  11.00000  0.05    0.20
Q14   1   0.1199  0.5812  0.1844  11.00000  0.05    0.20
Q15   1   0.4187  0.5284  0.5412  11.00000  0.05    0.19
Q16   1   0.2639  0.2984  0.4937  11.00000  0.05    0.19
Q17   1   0.0021  0.5138  0.4821  11.00000  0.05    0.19
Q18   1   0.0861  0.2826  0.5385  11.00000  0.05    0.19
Q19   1   0.7002  0.6136  0.6001  11.00000  0.05    0.19
Q20   1   0.0151  0.6601  0.2792  11.00000  0.05    0.19
;
data_global
_journal_date_recd_electronic     2014-12-03
_journal_date_accepted     2014-12-09
_journal_name_full     'Acta Crystallographica, Section E'
_journal_year     2015
_journal_volume     71
_journal_issue      2
_journal_page_first     m18
_journal_page_last     m18
_journal_paper_category     HM
_journal_paper_doi     10.1107/S2056989014026991
_journal_coeditor_code     PK2540
_publ_contact_author
;
Stefan Suckert
Institut f\"ur Anorganische Chemie
Christian-Albrechts-Universit\"at Kiel
Max-Eyth Strasse 2
D-24118 Kiel
Germany
;
_publ_contact_author_email     ssuckert@ac.uni-kiel.de
_publ_contact_author_fax     '(+)431-880-1520'
_publ_contact_author_phone     '(+)431-880-2410'
_publ_section_title
;
Crystal structure of
tetraaquabis(thiocyanato-\k<i>N</i>)nickel(II)--2,5-dimethylpyrazine (1/4)
;
_publ_section_title_footnote     .
loop_
    _publ_author_name
    _publ_author_footnote
    _publ_author_address
    'Suckert, Stefan' .
;
Institut f\"ur Anorganische Chemie
Christian-Albrechts-Universit\"at Kiel
Max-Eyth-Strasse 2
24118 Kiel
Germany
;
    'Wriedt, Mario' .
;
Department of Chemistry & Biomolecular Science
Clarkson University, Potsdam, NY 13699, USA
;
    'Je\&s, Inke' .
;
Institut f\"ur Anorganische Chemie
Christian-Albrechts-Universit\"at Kiel
Max-Eyth-Strasse 2
24118 Kiel
Germany
;
    'N\"ather, Christian' .
;
Institut f\"ur Anorganische Chemie
Christian-Albrechts-Universit\"at Kiel
Max-Eyth-Strasse 2
24118 Kiel
Germany
;
_publ_section_synopsis
;
The crystal structure consists of Ni^II^ cations that are octahedrally
coordinated by four water molecules and two terminally bonded thiocyanato
anions to form discrete complexes. Additional 2,5-dimethylpyrazine ligands are
located in cavities of the structure.
;
