# Supplementary material for: Crystal structure of tetra­aqua­bis­(thio­cyanato-κN)nickel(II)–2,5-di­methyl­pyrazine (1/4)
Source: Acta Crystallogr E Crystallogr Commun. 2015 Jan 3;71(Pt 2):m18. doi: 10.1107/S2056989014026991 (PMC4384548; doi:10.1107/S2056989014026991)
Supplement: Supplementary file 2 [file e-71-00m18-Isup2.hkl]

# 
# h,k,l, Fc-squared, Fo-squared, sigma(Fo-squared) and status flag 
# 
data_I
_shelx_title ' Ni(SCN)2(2,5-Dimetylpyrazin)2*4H2O in Pbca at 170 K (mwd246)' 
_shelx_refln_list_code          4 
_shelx_F_calc_maximum      231.23 
_exptl_crystal_F_000      1432.00 
_reflns_d_resolution_high  0.7548 
 
loop_ 
 _symmetry_equiv_pos_as_xyz 
 'x, y, z' 
 '-x+1/2, -y, z+1/2' 
 '-x, y+1/2, -z+1/2' 
 'x+1/2, -y+1/2, -z' 
 '-x, -y, -z' 
 'x-1/2, y, -z-1/2' 
 'x, -y-1/2, z-1/2' 
 '-x-1/2, y-1/2, z' 
 
_cell_length_a    13.0731 
_cell_length_b    14.7989 
_cell_length_c    17.3092 
_cell_angle_alpha  90.000 
_cell_angle_beta   90.000 
_cell_angle_gamma  90.000 
 
_shelx_F_squared_multiplier     1.000 
 
loop_ 
 _refln_index_h 
 _refln_index_k 
 _refln_index_l 
 _refln_F_squared_calc 
 _refln_F_squared_meas 
 _refln_F_squared_sigma 
 _refln_observed_status 
   4   0   0     2592.83     2031.41     78.58 o 
   6   0   0    23552.19    25258.35    163.21 o 
   8   0   0    11038.00    11142.79    100.31 o 
  10   0   0     2553.38     2270.75     55.42 o 
  12   0   0    24489.11    26441.61    137.60 o 
  14   0   0     1243.71     1323.75     47.52 o 
  16   0   0     1361.50     1356.95     54.86 o 
   2   1   0     4521.71     3413.09     71.44 o 
   4   1   0     7550.05     7187.55    112.37 o 
   6   1   0      676.87      633.94     37.21 o 
   8   1   0      468.19      468.81     27.33 o 
  10   1   0     5788.55     5661.11     81.54 o 
  12   1   0     2467.79     2582.87     41.46 o 
  14   1   0       48.09       23.74     26.92 o 
  16   1   0       46.34       60.88     27.59 o 
   2   2   0    13232.20    11547.20    162.51 o 
   4   2   0     2592.59     2297.82     38.90 o 
   6   2   0    31443.26    33973.46    159.64 o 
   8   2   0    22035.71    23578.29    299.50 o 
  10   2   0     1580.40     1477.35     33.10 o 
  12   2   0     1220.29     1189.09     30.75 o 
  14   2   0     6424.87     6503.54     48.48 o 
  16   2   0     2279.31     2225.79     56.11 o 
   2   3   0    27677.09    27705.42    131.77 o 
   4   3   0     5658.88     4869.74     50.71 o 
   6   3   0       15.88      -12.85     22.90 o 
   8   3   0     1226.01     1237.01     33.82 o 
  10   3   0      195.44      233.71     26.76 o 
  12   3   0     1137.72     1148.25     28.37 o 
  14   3   0      974.64     1049.68     30.08 o 
  16   3   0     2045.20     1978.46     47.97 o 
   0   4   0     6297.86     6097.63     77.25 o 
   2   4   0     4833.76     4868.05     44.35 o 
   4   4   0      366.10      304.28     26.27 o 
   6   4   0      244.34      414.83     31.17 o 
   8   4   0     3345.79     3239.78     55.10 o 
  10   4   0     8460.77     8037.25    235.45 o 
  12   4   0     2466.61     2429.11     35.47 o 
  14   4   0     4030.63     4090.36     48.53 o 
  16   4   0     1206.13     1170.04     54.74 o 
   2   5   0      417.83      582.30     26.04 o 
   4   5   0      949.43     1067.00     31.06 o 
   6   5   0     3536.89     3541.22     38.71 o 
   8   5   0      567.22      656.44     32.92 o 
  10   5   0     1974.96     1988.27     43.92 o 
  12   5   0      516.60      547.84     43.97 o 
  14   5   0     1964.44     2185.85     53.97 o 
  16   5   0     1936.59     2002.72     57.25 o 
   0   6   0     1154.37     1129.22     31.87 o 
   2   6   0      268.37      255.93     22.47 o 
   4   6   0    19732.00    20521.02    103.21 o 
   6   6   0      395.67      379.43     25.93 o 
   8   6   0     2387.64     2398.92     51.60 o 
  10   6   0     2048.24     2200.80     43.22 o 
  12   6   0     3659.92     3441.48     55.71 o 
  14   6   0      720.42      741.95     51.86 o 
  16   6   0     1371.88     1465.42     63.44 o 
   2   7   0      119.31       68.77     20.70 o 
   4   7   0      703.04      768.47     23.10 o 
   6   7   0      972.79      917.31     26.68 o 
   8   7   0     5173.85     5111.53     60.58 o 
  10   7   0        6.00       24.76     30.78 o 
  12   7   0      182.40      179.47     28.95 o 
  14   7   0      366.62      394.13     49.54 o 
  16   7   0      513.94      464.78     42.62 o 
   0   8   0       54.00       54.15     31.56 o 
   2   8   0    10774.65    11016.88    101.65 o 
   4   8   0     8570.38     8534.43     46.53 o 
   6   8   0     3284.11     3207.85     33.54 o 
   8   8   0       46.82       64.86     28.25 o 
  10   8   0     6847.96     7214.09     58.74 o 
  12   8   0     2703.51     2663.65     42.09 o 
  14   8   0      123.10      142.98     47.58 o 
   2   9   0     4825.62     4719.30     44.71 o 
   4   9   0      628.41      688.83     19.60 o 
   6   9   0       19.62       23.26     25.36 o 
   8   9   0      437.79      507.78     48.21 o 
  10   9   0      508.86      516.12     43.92 o 
  12   9   0      264.55      260.32     29.10 o 
  14   9   0      736.08      658.89     38.10 o 
   0  10   0     1027.27      876.24     24.95 o 
   2  10   0    18923.29    20276.58    120.88 o 
   4  10   0    11810.46    11517.48     59.06 o 
   6  10   0     3175.52     2888.42     33.23 o 
   8  10   0       10.79       14.10     32.08 o 
  10  10   0     5324.13     5757.42     60.90 o 
  12  10   0     1073.21     1128.79     40.17 o 
  14  10   0      937.56      852.51     40.05 o 
   2  11   0      278.40      259.18     18.75 o 
   4  11   0     1510.78     1454.34     21.28 o 
   6  11   0     2661.53     2951.17     57.41 o 
   8  11   0      658.33      652.03     46.23 o 
  10  11   0      671.08      743.18     32.91 o 
  12  11   0      853.02      733.85     39.20 o 
  14  11   0       21.24       -9.26     40.65 o 
   0  12   0      912.45      982.08     31.53 o 
   2  12   0     7397.56     7488.84     91.36 o 
   4  12   0     1852.35     1874.11     43.84 o 
   6  12   0     7202.53     8146.77    102.90 o 
   8  12   0      375.66      440.62     32.20 o 
  10  12   0     4175.47     4411.88     56.73 o 
  12  12   0      918.55      741.88     52.67 o 
   2  13   0     1502.51     1575.27     34.53 o 
   4  13   0     1695.52     1928.83     51.44 o 
   6  13   0     2447.88     2629.22     47.49 o 
   8  13   0      414.68      419.90     31.40 o 
  10  13   0        8.25       34.32     33.72 o 
  12  13   0       98.37       61.87     48.42 o 
   0  14   0      125.31      123.23     25.95 o 
   2  14   0     1344.41     1508.96     41.89 o 
   4  14   0      489.46      569.59     23.03 o 
   6  14   0     2057.31     2330.32     46.47 o 
   8  14   0     2141.37     2308.13     58.08 o 
  10  14   0     1418.68     1448.99     54.91 o 
  12  14   0      185.78      125.01     41.15 o 
   2  15   0        7.84      -11.83     18.80 o 
   4  15   0      179.51      121.05     29.86 o 
   6  15   0      248.66      196.49     24.49 o 
   8  15   0       57.51       69.40     32.97 o 
  10  15   0      122.97       68.00     35.22 o 
   0  16   0      731.03      740.41     33.71 o 
   2  16   0      907.37      933.38     28.91 o 
   4  16   0       15.58      -20.03     33.93 o 
   6  16   0      279.41      248.78     31.76 o 
   8  16   0     1100.75     1078.56     37.88 o 
   2  17   0       20.61      -34.35     35.50 o 
   4  17   0      136.99      137.29     35.27 o 
   6  17   0      106.91      148.80     37.84 o 
   8  17   0       53.40       57.39     50.17 o 
   0  18   0       38.00       -1.15     35.72 o 
   2  18   0      626.00      665.82     31.48 o 
   4  18   0     1247.90     1113.97    115.18 o 
   6  18   0      167.38      177.19     35.89 o 
   2  19   0      391.22      332.39     79.32 o 
   2   1   1       45.21       23.25     40.11 o 
   4   1   1     3348.77     3070.72     37.38 o 
   6   1   1       28.16       25.75     17.61 o 
   7   1   1     1640.64     1598.28     22.06 o 
   8   1   1       75.75       52.08     21.09 o 
   9   1   1     5037.52     4966.25     34.60 o 
  10   1   1       27.64       37.87     19.75 o 
  11   1   1     5134.12     5514.69     36.23 o 
  12   1   1      553.88      614.65     23.11 o 
  13   1   1     3246.57     3359.42     30.70 o 
  14   1   1        4.43       -0.14     16.89 o 
  15   1   1      115.83      127.67     20.74 o 
  16   1   1        1.52        8.57     19.32 o 
  17   1   1     2615.22     2602.45     83.90 o 
   0   2   1    16700.17    14699.32    313.35 o 
   1   2   1       57.22        5.08     25.25 o 
   2   2   1     3354.78     2872.65     44.27 o 
   3   2   1       17.11        9.98     30.48 o 
   4   2   1      495.57      389.65     23.59 o 
   5   2   1    11237.19    11304.84    136.74 o 
   6   2   1     1351.16     1414.51     26.62 o 
   7   2   1     2291.04     2337.51     29.24 o 
   8   2   1      218.07      240.71     20.48 o 
   9   2   1      717.39      653.23     23.67 o 
  10   2   1      368.05      386.33     21.83 o 
  11   2   1      238.76      249.46     20.42 o 
  12   2   1     2500.61     2606.94     27.13 o 
  13   2   1     2702.17     2719.98     26.59 o 
  14   2   1       65.69       65.27     15.93 o 
  15   2   1       88.96      111.18     20.00 o 
  16   2   1       16.97       14.80     18.63 o 
  17   2   1      712.99      708.76     27.42 o 
   1   3   1    11799.75    10736.29     78.42 o 
   2   3   1    26040.37    25852.11    243.52 o 
   3   3   1     3651.55     2958.48     34.69 o 
   4   3   1      833.09      880.26     27.57 o 
   5   3   1     4101.15     3682.87     34.89 o 
   6   3   1      316.01      345.03     22.32 o 
   7   3   1     5985.13     6270.75     37.58 o 
   8   3   1      323.94      343.51     16.72 o 
   9   3   1      503.31      504.80     19.53 o 
  10   3   1     2794.70     2645.17     36.14 o 
  11   3   1    10689.80    11470.31     90.56 o 
  12   3   1        2.22        0.47     15.68 o 
  13   3   1     2946.25     2971.28     29.88 o 
  14   3   1      359.69      369.62     19.23 o 
  15   3   1      482.57      498.77     22.98 o 
  16   3   1        1.11       -2.72     22.38 o 
  17   3   1      542.31      520.13     39.59 o 
   0   4   1     9425.28     8840.61     60.06 o 
   2   4   1     9203.60     8898.28     46.42 o 
   3   4   1        1.97        5.08     17.14 o 
   4   4   1       93.32       45.08     18.24 o 
   5   4   1     5287.85     5363.97     38.01 o 
   6   4   1     7455.30     8168.00     64.70 o 
   7   4   1     4267.01     4213.82     31.86 o 
   8   4   1      111.73       78.42     18.12 o 
   9   4   1     4092.01     4117.23     71.40 o 
  10   4   1       51.18       66.11     19.74 o 
  11   4   1     1787.16     1799.19     25.95 o 
  12   4   1      822.71      843.87     24.22 o 
  13   4   1      904.67      926.38     23.03 o 
  14   4   1      395.03      406.02     20.62 o 
  15   4   1      397.50      439.30     29.18 o 
  16   4   1        1.06      -18.54     21.42 o 
   1   5   1       48.17       55.40     16.45 o 
   2   5   1       27.14       38.21     17.32 o 
   3   5   1      856.33      830.33     17.89 o 
   4   5   1      953.69      888.75     21.93 o 
   5   5   1     6338.78     6314.39     35.77 o 
   6   5   1      182.80      122.18     18.67 o 
   7   5   1     6264.35     6043.59     37.31 o 
   8   5   1      251.96      269.93     17.91 o 
   9   5   1     5462.24     5655.06     71.89 o 
  10   5   1       65.32       50.50     28.50 o 
  11   5   1       24.44       48.08     21.41 o 
  12   5   1        5.48        7.20     21.30 o 
  13   5   1     3548.40     3808.48     49.44 o 
  14   5   1      120.34      103.65     28.27 o 
  15   5   1     2044.61     2039.85     56.27 o 
  16   5   1        1.65        6.52     33.37 o 
   0   6   1       26.53       37.33     24.58 o 
   1   6   1     3542.12     3210.97     22.92 o 
   2   6   1       90.94       65.26     15.32 o 
   3   6   1     2915.17     2897.84     22.58 o 
   4   6   1        0.69        4.24     14.35 o 
   5   6   1     4868.33     4901.84     31.34 o 
   6   6   1        4.25       17.10     17.97 o 
   7   6   1     1387.10     1620.39     38.57 o 
   8   6   1       78.71       54.51     20.12 o 
   9   6   1     3498.99     3278.08     27.78 o 
  10   6   1      280.93      286.80     33.07 o 
  11   6   1        0.17       39.69     29.36 o 
  12   6   1        2.44        0.98     28.61 o 
  13   6   1     1505.09     1474.61     32.71 o 
  14   6   1       11.45      -46.72     47.05 o 
  15   6   1       15.71       43.11     27.59 o 
  16   6   1       96.07      149.51     33.26 o 
   1   7   1     9710.79     9113.02     36.25 o 
   2   7   1       49.49       -0.14     13.86 o 
   3   7   1     2224.37     2132.37     19.63 o 
   4   7   1      962.28     1221.61     20.06 o 
   5   7   1      207.45      257.71     16.33 o 
   6   7   1      501.60      470.99     20.05 o 
   7   7   1     8199.43     7908.40     52.45 o 
   8   7   1      772.84      805.79     25.12 o 
   9   7   1     3657.84     4056.61     36.44 o 
  10   7   1       52.94       73.00     21.83 o 
  11   7   1      174.77      175.45     37.27 o 
  12   7   1        8.88        7.77     49.41 o 
  13   7   1     1715.74     1670.79     33.57 o 
  14   7   1        5.27      -27.90     27.90 o 
  15   7   1     4471.40     4303.68    317.91 o 
  16   7   1      145.02       89.60     33.41 o 
   0   8   1      513.75      439.38     23.35 o 
   1   8   1     1320.46     1280.05     16.50 o 
   2   8   1      842.71      868.67     16.65 o 
   3   8   1     1867.85     1786.97     18.59 o 
   4   8   1      451.99      433.74     14.64 o 
   5   8   1      754.81      810.14     16.17 o 
   6   8   1      377.88      418.75     20.82 o 
   7   8   1        0.55        9.32     15.81 o 
   8   8   1       67.21       58.93     19.84 o 
   9   8   1      745.69      838.34     26.07 o 
  10   8   1      188.81      203.04     25.19 o 
  11   8   1        8.57        0.82     20.25 o 
  12   8   1      187.43      190.67     54.71 o 
  13   8   1        6.62      -20.86     27.54 o 
  14   8   1      322.30      356.36     29.12 o 
  15   8   1      261.83      201.57     68.64 o 
   1   9   1    14595.54    14374.74    104.16 o 
   2   9   1      184.93      177.24     13.04 o 
   3   9   1     1547.67     1412.01     16.09 o 
   4   9   1     1038.30     1100.66     16.76 o 
   5   9   1     4318.28     4627.90     57.97 o 
   6   9   1       27.17       18.90     16.15 o 
   7   9   1    10453.99    10566.24    141.90 o 
   8   9   1        0.04       -6.20     21.19 o 
   9   9   1     1178.09     1207.52     39.08 o 
  10   9   1       39.03       85.12     20.82 o 
  11   9   1       45.63       30.85     20.09 o 
  12   9   1        7.69       50.54     22.89 o 
  13   9   1      302.28      271.32     34.62 o 
  14   9   1      117.22      124.62     30.24 o 
  15   9   1     3142.55     2924.64     44.29 o 
   0  10   1      332.28      315.24     19.47 o 
   1  10   1        0.49        8.93     13.71 o 
   2  10   1     1592.07     1716.49     17.12 o 
   3  10   1     1746.78     1817.18     19.54 o 
   4  10   1      403.64      377.46     16.44 o 
   5  10   1      332.14      319.46     14.67 o 
   6  10   1      274.57      340.67     18.37 o 
   7  10   1       34.75       30.38     21.15 o 
   8  10   1      665.22      703.86     27.36 o 
   9  10   1       44.31       76.90     24.66 o 
  10  10   1      143.43      134.45     42.97 o 
  11  10   1       43.43       48.39     22.94 o 
  12  10   1        8.91       17.11     23.72 o 
  13  10   1      661.60      685.16     74.24 o 
  14  10   1      269.60      224.43     30.52 o 
   1  11   1     8919.27     8891.17     64.29 o 
   2  11   1        0.75        5.89     13.39 o 
   3  11   1     3901.08     3898.30     34.93 o 
   4  11   1      162.75      119.39     12.50 o 
   5  11   1     2711.64     3018.63     36.65 o 
   6  11   1        0.28       -6.23     18.84 o 
   7  11   1     4514.42     4747.07     39.65 o 
   8  11   1       42.21       56.03     17.67 o 
   9  11   1     2328.85     2523.28     40.64 o 
  10  11   1        1.64       49.77     19.83 o 
  11  11   1     1149.01     1263.73     94.30 o 
  12  11   1        6.95      -16.59     27.83 o 
  13  11   1      619.57      603.14     52.10 o 
  14  11   1       33.28        6.40     40.36 o 
   0  12   1       22.62       52.02     16.35 o 
   1  12   1     1267.75     1254.90     15.97 o 
   2  12   1        6.61       -6.03     12.47 o 
   3  12   1      204.74      171.40     18.92 o 
   4  12   1       31.29       33.60     17.94 o 
   5  12   1       47.85       30.25     16.08 o 
   6  12   1       89.93      143.27     19.76 o 
   7  12   1        0.60      -12.42     19.26 o 
   8  12   1       16.79        9.22     17.98 o 
   9  12   1     2157.75     2182.53     67.07 o 
  10  12   1       76.36      101.17     44.21 o 
  11  12   1       18.30      -17.81     27.95 o 
  12  12   1        9.64       14.46     27.77 o 
  13  12   1      261.68      212.84     80.60 o 
   1  13   1     1136.36     1248.01     16.55 o 
   2  13   1        0.09        7.74     13.16 o 
   3  13   1     3838.94     4134.21     23.52 o 
   4  13   1        7.20       -4.61     14.86 o 
   5  13   1     1618.82     1771.09     24.65 o 
   6  13   1       26.12       56.46     16.87 o 
   7  13   1     1073.71     1128.58     22.42 o 
   8  13   1       69.98       49.40     16.31 o 
   9  13   1     1829.68     1729.30     57.88 o 
  10  13   1       27.72       64.27     28.54 o 
  11  13   1     2897.83     2945.94    307.76 o 
  12  13   1        6.95      -18.23     43.46 o 
   0  14   1       67.74       65.09     19.54 o 
   1  14   1     1149.85     1222.82     21.17 o 
   2  14   1        0.99      -13.90     15.28 o 
   3  14   1        3.42       20.02     14.25 o 
   4  14   1       81.14       72.87     15.08 o 
   5  14   1       17.25       21.10     15.85 o 
   6  14   1     1354.82     1383.06     21.60 o 
   7  14   1       39.57       21.17     19.12 o 
   8  14   1        4.47       53.40     32.01 o 
   9  14   1      683.01      702.28     76.29 o 
  10  14   1       42.02        9.23     28.37 o 
  11  14   1        6.24       -6.20     34.48 o 
   1  15   1       10.92       24.91     13.95 o 
   2  15   1      503.20      504.92     17.12 o 
   3  15   1     1983.13     2103.84     30.56 o 
   4  15   1        3.53        8.89     15.39 o 
   5  15   1     1676.46     1826.54     26.29 o 
   6  15   1       40.26       23.02     22.78 o 
   7  15   1       40.10       76.85     23.09 o 
   8  15   1        5.18       39.03     29.99 o 
   9  15   1      757.24      694.53     52.24 o 
  10  15   1      164.81      159.53     34.84 o 
  11  15   1     2874.07     2079.42    128.18 o 
   0  16   1      389.87      410.48     41.09 o 
   1  16   1      102.31      100.30     14.54 o 
   2  16   1       19.26       -4.96     15.75 o 
   3  16   1        1.49        7.10     14.02 o 
   4  16   1        0.05      -11.78     22.25 o 
   5  16   1        2.13      -15.34     22.35 o 
   6  16   1      205.02      157.92     23.74 o 
   7  16   1      516.12      484.18     25.36 o 
   8  16   1        0.25      -18.20     31.12 o 
   9  16   1        4.83       23.06     53.87 o 
   1  17   1       33.67       56.92     17.56 o 
   2  17   1        0.55       -2.21     17.71 o 
   3  17   1     3468.65     3721.56     59.05 o 
   4  17   1        0.86       -3.22     22.31 o 
   5  17   1      272.28      264.86     23.15 o 
   6  17   1       40.12       40.37     25.88 o 
   7  17   1       54.75       22.59     21.32 o 
   8  17   1       28.41       13.78     27.63 o 
   0  18   1       81.00       75.41     25.22 o 
   1  18   1        1.25       -7.01     24.60 o 
   2  18   1       19.15       -8.16     19.92 o 
   3  18   1      144.69      128.63     22.58 o 
   4  18   1        0.19      -20.08     33.50 o 
   5  18   1       24.51      -18.32     20.05 o 
   6  18   1       47.74       21.85     30.87 o 
   1  19   1      527.91      522.36     25.66 o 
   2  19   1       18.40      -10.88     26.28 o 
   3  19   1      956.93      909.28     27.33 o 
   4  19   1       24.79       42.00     33.35 o 
   1   0   2      481.20      106.56     75.62 o 
   2   0   2    12117.06    10332.92    115.48 o 
   3   0   2     2324.72     1834.28     62.76 o 
   4   0   2     6958.36     6170.52     72.20 o 
   5   0   2      189.49      105.91     36.04 o 
   6   0   2     2531.08     2232.13     45.87 o 
   7   0   2      224.34      223.25     23.04 o 
   8   0   2    35335.55    39967.46    374.61 o 
   9   0   2      391.23      373.57     31.00 o 
  10   0   2     1812.21     1705.83     49.37 o 
  11   0   2      955.78      930.27     37.39 o 
  12   0   2       53.50       58.70     29.87 o 
  13   0   2        2.66      -22.21     31.06 o 
  14   0   2     6489.62     6789.18     84.31 o 
  15   0   2       65.52       72.96     26.47 o 
  16   0   2     1129.31     1103.61     30.65 o 
  17   0   2      743.43      694.18     36.35 o 
   1   1   2      142.15       42.95     28.22 o 
   2   1   2     6763.18     5660.11     69.61 o 
   3   1   2       19.83       36.28     27.96 o 
   4   1   2     3667.50     3427.52     38.17 o 
   5   1   2      360.61      289.62     23.89 o 
   6   1   2       50.73       75.55     20.84 o 
   7   1   2     2115.14     2567.79     27.66 o 
   8   1   2      893.17      938.66     21.08 o 
   9   1   2       17.30       23.91     17.90 o 
  10   1   2     7217.69     7386.63     54.75 o 
  11   1   2        8.99       -4.04     23.40 o 
  12   1   2     1808.20     1978.61     27.13 o 
  13   1   2      715.10      743.55     21.47 o 
  14   1   2      294.25      301.98     18.75 o 
  15   1   2       29.68       26.32     20.17 o 
  16   1   2        0.51      -15.84     20.87 o 
  17   1   2       62.84       33.00     21.23 o 
   0   2   2      138.06      111.18     42.33 o 
   1   2   2      122.14       90.51     35.09 o 
   2   2   2    18301.94    16804.86     82.35 o 
   3   2   2      276.76      233.70     28.88 o 
   4   2   2     1826.99     1524.68     29.55 o 
   5   2   2     2130.56     1984.98     26.84 o 
   6   2   2    20871.69    21185.78    129.62 o 
   7   2   2     1319.44     1234.67     21.35 o 
   8   2   2    17893.86    18063.22    215.92 o 
   9   2   2      613.55      640.12     19.12 o 
  10   2   2      394.84      441.84     19.08 o 
  11   2   2      307.50      355.36     20.99 o 
  12   2   2      181.49      189.60     20.90 o 
  13   2   2       30.19       27.54     15.50 o 
  14   2   2     7002.32     6949.16    100.95 o 
  15   2   2       97.02       96.17     20.05 o 
  16   2   2     2656.00     2644.89     49.24 o 
  17   2   2       98.37       88.82     24.60 o 
   1   3   2    10237.29     9334.73     60.86 o 
   2   3   2    20781.87    20586.65    228.56 o 
   3   3   2     7572.25     7187.46     98.87 o 
   4   3   2     3173.82     3017.90     31.68 o 
   5   3   2     3081.91     2817.55     28.63 o 
   6   3   2     3197.33     2793.40     32.14 o 
   7   3   2     1010.95      941.43     20.50 o 
   8   3   2      926.29      875.28     20.95 o 
   9   3   2       59.03       39.73     15.87 o 
  10   3   2      587.77      553.83     17.18 o 
  11   3   2     2615.95     2730.49     28.90 o 
  12   3   2        3.14       -8.34     16.86 o 
  13   3   2      292.29      290.32     18.07 o 
  14   3   2      194.78      202.07     16.45 o 
  15   3   2       47.51       47.79     21.56 o 
  16   3   2     1630.09     1637.73     33.26 o 
   0   4   2    32570.16    34327.13    203.42 o 
   1   4   2    31138.71    32558.46    133.28 o 
   2   4   2       36.35       47.86     19.23 o 
   3   4   2      901.61      807.95     23.20 o 
   4   4   2      367.53      252.14     18.03 o 
   5   4   2      347.06      319.36     21.63 o 
   6   4   2     8228.84     8307.13     71.20 o 
   7   4   2      510.29      578.83     21.48 o 
   8   4   2     4205.78     4165.45     45.52 o 
   9   4   2       64.42       83.28     16.88 o 
  10   4   2     3265.10     3442.07     27.58 o 
  11   4   2      842.37      831.10     21.45 o 
  12   4   2     5603.76     5889.89     37.98 o 
  13   4   2      441.66      409.12     20.53 o 
  14   4   2      911.02      926.38     24.90 o 
  15   4   2      549.03      559.32     28.88 o 
  16   4   2      539.37      492.46     29.17 o 
   1   5   2      116.12       78.46     16.83 o 
   2   5   2      933.83      742.24     21.76 o 
   3   5   2     3256.35     3228.18     29.60 o 
   4   5   2     4529.78     4607.98     35.40 o 
   5   5   2       29.76       42.86     17.22 o 
   6   5   2     3185.88     3049.71     46.45 o 
   7   5   2      119.04      120.41     19.41 o 
   8   5   2     6022.78     5903.09     33.18 o 
   9   5   2       83.00      119.31     17.45 o 
  10   5   2      414.80      473.03     21.49 o 
  11   5   2      344.46      375.99     24.49 o 
  12   5   2      336.02      358.86     20.81 o 
  13   5   2       93.01       92.10     19.94 o 
  14   5   2      815.52      903.69     31.40 o 
  15   5   2       51.13       57.37     27.78 o 
  16   5   2      467.60      429.45     49.32 o 
   0   6   2      152.02      145.84     22.50 o 
   1   6   2     3406.32     3331.05     25.92 o 
   2   6   2       29.21       36.21     19.38 o 
   3   6   2      221.28      268.46     18.75 o 
   4   6   2    10820.89    10315.23     85.06 o 
   5   6   2        4.10       20.30     18.35 o 
   6   6   2     8266.54     7883.74     70.06 o 
   7   6   2        1.44        7.09     17.46 o 
   8   6   2     1545.67     1405.04     20.40 o 
   9   6   2      154.39      150.83     16.22 o 
  10   6   2     2352.74     2505.58     42.41 o 
  11   6   2        0.04       21.40     21.02 o 
  12   6   2     4419.42     4548.44     38.67 o 
  13   6   2      741.38      777.58     25.67 o 
  14   6   2       91.43      118.83     47.78 o 
  15   6   2        3.97        3.07     33.64 o 
  16   6   2      486.82      457.55     41.64 o 
   1   7   2       42.76       48.54     14.05 o 
   2   7   2       73.18      113.73     16.53 o 
   3   7   2        3.42       -9.30     15.61 o 
   4   7   2     2665.70     2654.80     23.14 o 
   5   7   2      575.87      458.46     17.40 o 
   6   7   2     1090.41     1026.53     22.38 o 
   7   7   2      553.95      539.40     20.81 o 
   8   7   2      202.36      217.16     17.71 o 
   9   7   2      239.31      274.61     23.26 o 
  10   7   2      120.76       88.65     20.17 o 
  11   7   2        2.42       39.76     23.66 o 
  12   7   2       58.72       63.76     23.13 o 
  13   7   2      797.31      730.69     23.29 o 
  14   7   2       69.78       23.08     46.35 o 
  15   7   2       29.26       24.73     34.18 o 
  16   7   2       25.61       68.94     56.79 o 
   0   8   2       11.13       29.73     21.66 o 
   1   8   2       84.00       46.45     15.61 o 
   2   8   2    17468.69    17413.87     45.28 o 
   3   8   2      427.12      478.16     17.56 o 
   4   8   2     6651.99     6004.25     44.16 o 
   5   8   2      158.29      167.24     17.19 o 
   6   8   2     2090.48     2100.63     23.54 o 
   7   8   2        9.74       14.07     15.92 o 
   8   8   2      178.95      201.33     18.72 o 
   9   8   2     1060.20     1090.16     25.76 o 
  10   8   2     9010.63     9601.42     43.82 o 
  11   8   2        0.51       -8.14     23.63 o 
  12   8   2     2523.26     2542.84     99.05 o 
  13   8   2        1.16       16.71     27.77 o 
  14   8   2       63.63       83.45     24.08 o 
  15   8   2       57.26       61.71     27.49 o 
   1   9   2     1651.49     1563.40     17.96 o 
   2   9   2     2556.26     2587.62     31.91 o 
   3   9   2      125.67      182.28     14.47 o 
   4   9   2      499.16      480.28     15.63 o 
   5   9   2      615.04      652.27     15.99 o 
   6   9   2       14.58        5.27     17.15 o 
   7   9   2      704.75      680.52     17.88 o 
   8   9   2      184.94      208.69     22.83 o 
   9   9   2        5.32      -14.72     20.93 o 
  10   9   2      169.46      189.32     52.58 o 
  11   9   2      487.01      475.20     38.59 o 
  12   9   2      346.58      379.58     28.12 o 
  13   9   2      133.31      115.16     57.82 o 
  14   9   2      107.23       96.68     40.48 o 
  15   9   2       69.75      -19.32     29.09 o 
   0  10   2      153.95      101.72     18.94 o 
   1  10   2        3.20       18.86     13.70 o 
   2  10   2     7004.68     6916.27     29.25 o 
   3  10   2     1238.52     1156.51     19.85 o 
   4  10   2    13220.49    13976.19     76.89 o 
   5  10   2       78.42       89.91     15.85 o 
   6  10   2     1201.19     1190.62     20.27 o 
   7  10   2        0.55      -19.81     19.81 o 
   8  10   2     1170.77     1157.97     23.73 o 
   9  10   2       32.86       92.72     18.91 o 
  10  10   2     2552.89     2704.66     35.13 o 
  11  10   2       10.45        8.67     22.84 o 
  12  10   2     1825.93     1855.76     89.40 o 
  13  10   2        8.82       12.53     40.75 o 
  14  10   2      166.04      161.51     60.71 o 
   1  11   2       62.43       53.77     16.56 o 
   2  11   2      958.77      931.36     17.81 o 
   3  11   2       52.81       41.53     16.55 o 
   4  11   2       74.96      108.43     13.81 o 
   5  11   2      110.26      123.85     18.80 o 
   6  11   2     2176.46     2243.10     22.51 o 
   7  11   2      113.11      115.26     19.44 o 
   8  11   2      105.97      119.92     17.28 o 
   9  11   2      202.91      217.67     17.78 o 
  10  11   2      186.83      175.10     20.86 o 
  11  11   2       59.15       44.87     28.64 o 
  12  11   2     1403.13     1410.46     43.98 o 
  13  11   2      143.63       90.62     24.46 o 
  14  11   2       29.75       14.31     40.03 o 
   0  12   2     4167.71     4060.58     51.00 o 
   1  12   2       28.24       37.33     14.77 o 
   2  12   2     1852.07     1861.96     19.91 o 
   3  12   2      626.75      688.65     19.96 o 
   4  12   2     3585.02     3945.61     25.76 o 
   5  12   2        0.99       27.29     16.94 o 
   6  12   2     1991.50     2184.63     20.23 o 
   7  12   2       31.40       26.98     16.89 o 
   8  12   2      850.82      837.45     19.16 o 
   9  12   2       43.02       28.73     18.35 o 
  10  12   2     2214.18     2462.92     51.74 o 
  11  12   2       69.24       66.72     28.60 o 
  12  12   2     2431.65     2396.38     33.99 o 
  13  12   2      102.41       59.20     33.52 o 
   1  13   2        0.10       -6.91     14.50 o 
   2  13   2     1976.50     2168.29     21.53 o 
   3  13   2        0.15        7.01     14.89 o 
   4  13   2      364.25      401.16     17.48 o 
   5  13   2      286.93      339.99     15.87 o 
   6  13   2      828.08      851.90     19.10 o 
   7  13   2      341.72      336.28     16.80 o 
   8  13   2       75.20       84.76     16.10 o 
   9  13   2       43.01       62.79     19.97 o 
  10  13   2        4.76        6.31     34.78 o 
  11  13   2      334.41      242.64     36.03 o 
  12  13   2      204.12      167.81     28.41 o 
   0  14   2      493.67      509.89     23.55 o 
   1  14   2       23.27       32.26     17.71 o 
   2  14   2     2342.27     2607.39     43.28 o 
   3  14   2        6.12       26.09     15.01 o 
   4  14   2      644.31      684.31     15.81 o 
   5  14   2       80.05       61.03     17.59 o 
   6  14   2      825.26      896.04     18.52 o 
   7  14   2      212.77      215.67     18.16 o 
   8  14   2     2083.57     2157.38     26.86 o 
   9  14   2       36.50       -6.81     24.78 o 
  10  14   2      821.42      749.20    120.27 o 
  11  14   2       74.99       54.74     69.39 o 
  12  14   2      347.10      278.59     35.56 o 
   1  15   2      620.06      644.50     20.81 o 
   2  15   2       38.45       52.06     14.71 o 
   3  15   2       37.90       19.19     13.13 o 
   4  15   2       36.70       62.40     15.39 o 
   5  15   2       36.10       39.48     14.30 o 
   6  15   2      165.04      185.68     24.73 o 
   7  15   2       11.02        7.94     19.50 o 
   8  15   2      168.97      190.45     23.30 o 
   9  15   2        2.39      -12.36     28.97 o 
  10  15   2       12.36       -9.83     24.32 o 
   0  16   2     2894.46     3159.69     74.38 o 
   1  16   2       99.39      118.05     15.50 o 
   2  16   2      629.64      624.19     18.80 o 
   3  16   2       82.51       95.10     14.40 o 
   4  16   2        6.94       32.14     20.74 o 
   5  16   2       32.63       22.17     19.12 o 
   6  16   2     1647.03     1745.12     31.01 o 
   7  16   2        6.16       -2.73     23.14 o 
   8  16   2      806.68      767.04     49.80 o 
   9  16   2       93.13       69.72     31.71 o 
   1  17   2        0.15      -16.13     20.85 o 
   2  17   2      115.87      116.31     17.73 o 
   3  17   2       84.39       74.72     17.70 o 
   4  17   2      148.79      160.12     17.75 o 
   5  17   2        0.68        9.52     18.52 o 
   6  17   2      151.45      117.02     21.18 o 
   7  17   2        2.34      -18.97     22.56 o 
   8  17   2       55.75       53.17     30.39 o 
   0  18   2     4506.83     4273.37     48.88 o 
   1  18   2       59.85       70.51     20.88 o 
   2  18   2       52.61       56.05     17.55 o 
   3  18   2       22.91       22.52     16.38 o 
   4  18   2      514.03      496.65     28.74 o 
   5  18   2        6.09       18.57     20.57 o 
   6  18   2      791.14      741.06     26.30 o 
   1  19   2        1.47        4.09     23.96 o 
   2  19   2      600.21      499.03     27.94 o 
   3  19   2      280.15      217.94     27.09 o 
   1   1   3     5588.96     4527.01     38.52 o 
   2   1   3     1946.50     1586.69     32.78 o 
   3   1   3    22703.59    22595.71    130.32 o 
   4   1   3      368.29      316.35     23.10 o 
   5   1   3    11697.75    11017.51     57.85 o 
   6   1   3       90.75      110.15     20.64 o 
   7   1   3       12.45       24.93     17.44 o 
   8   1   3        0.51        4.15     16.74 o 
   9   1   3     4332.77     4321.19     29.80 o 
  10   1   3      333.81      313.66     15.10 o 
  11   1   3     5121.14     5392.43     43.32 o 
  12   1   3        0.00       17.35     19.13 o 
  13   1   3     3744.02     3771.00     27.22 o 
  14   1   3      571.50      585.34     19.05 o 
  15   1   3       15.42       17.11     20.77 o 
  16   1   3      218.06      203.52     18.49 o 
  17   1   3     2185.35     2084.02     54.54 o 
   1   2   3      203.72      189.18     29.86 o 
   2   2   3     7781.10     7104.06     47.02 o 
   3   2   3     1849.63     1620.19     27.85 o 
   4   2   3     3127.57     2840.39     33.47 o 
   5   2   3    12294.17    12699.32    156.25 o 
   6   2   3     1560.96     1688.93     24.89 o 
   7   2   3       84.92      117.40     14.57 o 
   8   2   3     2438.90     2736.56     29.25 o 
   9   2   3     2259.27     2251.43     25.37 o 
  10   2   3     2840.74     2758.46     22.88 o 
  11   2   3       58.29       66.33     19.62 o 
  12   2   3      333.90      342.64     20.27 o 
  13   2   3     1461.29     1535.00     23.21 o 
  14   2   3     1367.10     1352.88     21.76 o 
  15   2   3      168.21      166.69     21.58 o 
  16   2   3      279.10      254.04     21.39 o 
  17   2   3      300.00      304.57     56.41 o 
   1   3   3     8620.61     7689.63     53.64 o 
   2   3   3     2511.66     2179.72     32.91 o 
   3   3   3     8559.19     7792.99     47.56 o 
   4   3   3     1391.26     1171.47     24.37 o 
   5   3   3     7692.88     7173.95     68.31 o 
   6   3   3      410.16      453.45     18.74 o 
   7   3   3     3902.61     3543.91     31.59 o 
   8   3   3       66.53       62.69     19.30 o 
   9   3   3     2209.23     2225.14     28.33 o 
  10   3   3       81.00       55.19     15.37 o 
  11   3   3     6840.56     7270.96     66.26 o 
  12   3   3      272.13      270.86     17.38 o 
  13   3   3     1954.53     1903.13     23.49 o 
  14   3   3       47.44       61.99     17.39 o 
  15   3   3      779.14      790.94     24.10 o 
  16   3   3       14.05        8.16     21.82 o 
   0   4   3     1182.52      910.96     46.17 o 
   2   4   3     6280.96     5537.17     58.93 o 
   3   4   3      500.03      500.40     19.97 o 
   4   4   3      822.67      785.40     20.27 o 
   5   4   3       85.91       37.74     17.32 o 
   6   4   3      484.03      431.36     19.27 o 
   7   4   3     2707.55     3111.02     28.33 o 
   8   4   3        8.68       -8.92     17.04 o 
   9   4   3     5385.75     5189.16     91.26 o 
  10   4   3     1730.79     1774.30     27.48 o 
  11   4   3     1345.70     1326.44     23.28 o 
  12   4   3      318.09      325.58     28.90 o 
  13   4   3      197.18      220.33     22.03 o 
  14   4   3      231.68      200.18     20.57 o 
  15   4   3      137.08      138.38     23.00 o 
  16   4   3      128.69      150.48     23.06 o 
   1   5   3    17133.55    16974.03     92.50 o 
   2   5   3     4958.63     4739.59     47.48 o 
   3   5   3     1791.24     1499.22     21.00 o 
   4   5   3       73.78       85.62     17.26 o 
   5   5   3     7484.48     7157.61     68.21 o 
   6   5   3      668.11      734.61     20.04 o 
   7   5   3     8534.42     8283.73     96.36 o 
   8   5   3      425.83      462.47     19.89 o 
   9   5   3     3157.82     3027.86     30.65 o 
  10   5   3      333.75      319.29     20.60 o 
  11   5   3      110.93      103.38     18.93 o 
  12   5   3       33.56       19.32     21.73 o 
  13   5   3     6616.80     6884.82     76.93 o 
  14   5   3        3.58        0.56     23.31 o 
  15   5   3     1198.01     1247.35     31.76 o 
  16   5   3      532.51      462.05     34.67 o 
   0   6   3       89.73       91.54     28.05 o 
   1   6   3     2482.94     2375.78     23.05 o 
   2   6   3       96.50      114.24     16.88 o 
   3   6   3      895.50     1093.45     21.73 o 
   4   6   3       85.66      126.74     17.72 o 
   5   6   3     1120.73      966.92     18.42 o 
   6   6   3        1.20        5.37     19.10 o 
   7   6   3     1189.07     1127.82     19.79 o 
   8   6   3      426.10      427.41     18.14 o 
   9   6   3    10328.98    10385.11    111.32 o 
  10   6   3      143.24      144.41     19.78 o 
  11   6   3      466.87      396.61     17.92 o 
  12   6   3      200.56      191.65     19.83 o 
  13   6   3      542.11      535.98     24.58 o 
  14   6   3      133.22      132.47     27.41 o 
  15   6   3      105.93      117.66     27.88 o 
  16   6   3        7.34      -16.52     28.31 o 
   1   7   3    29252.17    30470.45    218.74 o 
   2   7   3       25.35       23.03     13.77 o 
   3   7   3      520.25      643.08     19.64 o 
   4   7   3       95.24      108.93     16.69 o 
   5   7   3     4055.53     4026.19     34.72 o 
   6   7   3      136.91      149.67     17.21 o 
   7   7   3    14657.90    15219.55     68.41 o 
   8   7   3        9.19        3.84     16.70 o 
   9   7   3      429.97      440.80     23.25 o 
  10   7   3      216.57      222.26     23.58 o 
  11   7   3     1634.26     1748.42     28.33 o 
  12   7   3       23.57       15.42     26.53 o 
  13   7   3     2151.08     2101.41     59.04 o 
  14   7   3      269.68      232.21     25.26 o 
  15   7   3     2972.23     2891.01     73.65 o 
   0   8   3     1285.39     1266.99     29.06 o 
   1   8   3     3509.27     3520.26     34.07 o 
   2   8   3     1482.79     1674.44     19.00 o 
   3   8   3        0.68        5.24     14.01 o 
   4   8   3     1317.10     1200.22     19.67 o 
   5   8   3       24.82       25.06     15.40 o 
   6   8   3      943.47      874.72     17.64 o 
   7   8   3      198.50      191.28     15.90 o 
   8   8   3     1688.31     1799.23     25.82 o 
   9   8   3      129.23      125.75     17.80 o 
  10   8   3        0.32       -3.64     22.60 o 
  11   8   3       93.66      142.95     28.05 o 
  12   8   3      703.58      618.46     25.79 o 
  13   8   3        4.94        5.81     27.94 o 
  14   8   3        0.02        0.58     27.68 o 
  15   8   3       34.19       96.33     35.22 o 
   1   9   3     6755.60     6694.43     44.06 o 
   2   9   3      439.59      381.15     16.92 o 
   3   9   3     1134.42     1163.83     17.99 o 
   4   9   3        1.28      -15.78     15.78 o 
   5   9   3     1400.31     1332.91     18.82 o 
   6   9   3      109.28      125.08     16.26 o 
   7   9   3    11258.76    11401.83    107.36 o 
   8   9   3     1016.21     1125.49     26.81 o 
   9   9   3     1482.07     1592.41     38.91 o 
  10   9   3      260.40      308.58     21.16 o 
  11   9   3       48.40       47.05     16.52 o 
  12   9   3      157.17      134.85     23.13 o 
  13   9   3      729.23      731.65     30.22 o 
  14   9   3       24.16       -9.31     33.86 o 
  15   9   3     3551.09     3264.58    312.77 o 
   0  10   3        1.06       13.01     20.62 o 
   1  10   3        4.23       -5.60     15.53 o 
   2  10   3      620.59      577.19     15.49 o 
   3  10   3      551.57      521.67     16.06 o 
   4  10   3      144.07      132.99     16.90 o 
   5  10   3       15.99       14.98     16.30 o 
   6  10   3      470.19      505.16     18.29 o 
   7  10   3       92.53       78.76     19.87 o 
   8  10   3      138.62       85.13     19.17 o 
   9  10   3        3.71      -16.74     17.80 o 
  10  10   3        5.94       27.67     43.88 o 
  11  10   3      246.48      247.76     23.65 o 
  12  10   3       11.94      -13.27     27.58 o 
  13  10   3      309.12      312.89     28.68 o 
  14  10   3       19.40       -5.71     33.46 o 
   1  11   3     2281.34     2303.44     19.77 o 
   2  11   3       27.56       31.42     15.17 o 
   3  11   3     6097.87     6278.20     28.19 o 
   4  11   3       20.11       13.86     14.02 o 
   5  11   3      257.15      270.67     19.26 o 
   6  11   3       71.79       70.73     19.54 o 
   7  11   3      926.61      964.43     26.55 o 
   8  11   3       70.36       79.90     15.90 o 
   9  11   3     4308.03     4411.28     41.92 o 
  10  11   3        6.09       12.65     20.00 o 
  11  11   3      411.01      490.96     37.10 o 
  12  11   3      280.94      305.80     66.95 o 
  13  11   3      199.96      168.42     28.48 o 
  14  11   3        0.08      -41.06     64.21 o 
   0  12   3      375.49      360.83     19.41 o 
   1  12   3      279.77      271.74     15.35 o 
   2  12   3        1.32       -0.40     17.41 o 
   3  12   3      750.60      790.37     19.89 o 
   4  12   3        6.45       -8.57     17.49 o 
   5  12   3       94.31       94.62     16.18 o 
   6  12   3       20.61       36.04     16.12 o 
   7  12   3      202.88      223.05     17.83 o 
   8  12   3      121.73       98.86     15.56 o 
   9  12   3      435.72      452.83     18.75 o 
  10  12   3      128.49      121.49     25.14 o 
  11  12   3       16.37      -22.07     22.07 o 
  12  12   3       52.95       43.59     28.38 o 
  13  12   3      937.90     1004.24     32.27 o 
   1  13   3      157.63      172.87     15.45 o 
   2  13   3       54.55       49.70     17.10 o 
   3  13   3     6185.87     6638.57     62.96 o 
   4  13   3      454.33      440.43     18.16 o 
   5  13   3     1144.97     1199.45     20.73 o 
   6  13   3      159.36      156.75     16.68 o 
   7  13   3      398.06      439.13     18.27 o 
   8  13   3       25.73       42.05     14.51 o 
   9  13   3     2745.81     2860.30     27.73 o 
  10  13   3      160.16      165.06     24.78 o 
  11  13   3     1479.63     1408.08    192.63 o 
  12  13   3       20.27       93.85     23.97 o 
   0  14   3      326.15      359.19     25.63 o 
   1  14   3      524.78      558.66     16.72 o 
   2  14   3      656.91      692.01     17.02 o 
   3  14   3       18.31       15.00     15.04 o 
   4  14   3       27.05       27.30     14.84 o 
   5  14   3      414.52      423.70     18.25 o 
   6  14   3       79.17       86.44     14.77 o 
   7  14   3       35.62       27.50     15.37 o 
   8  14   3       19.90        7.97     21.49 o 
   9  14   3      635.92      653.53     35.61 o 
  10  14   3      184.03      219.82     29.11 o 
  11  14   3       21.63       33.98     28.06 o 
   1  15   3      411.82      432.70     13.76 o 
   2  15   3      119.54      124.99     12.81 o 
   3  15   3     2811.55     2998.56     32.23 o 
   4  15   3      293.34      243.00     14.38 o 
   5  15   3     1763.35     1780.00     19.84 o 
   6  15   3      124.10      127.04     20.58 o 
   7  15   3      247.30      248.57     18.27 o 
   8  15   3      187.80      203.67     23.56 o 
   9  15   3      433.21      438.36     24.62 o 
  10  15   3      312.87      317.67     30.00 o 
   0  16   3      286.67      291.63     17.90 o 
   1  16   3      845.34      851.46     16.62 o 
   2  16   3        3.27       20.39     14.25 o 
   3  16   3       59.44       73.20     17.00 o 
   4  16   3      467.94      545.26     26.72 o 
   5  16   3       22.63       17.91     18.67 o 
   6  16   3       10.77       -8.28     18.88 o 
   7  16   3      143.12      147.82     18.03 o 
   8  16   3       51.48       28.55     20.88 o 
   9  16   3       47.23       23.35     23.17 o 
   1  17   3      572.75      605.19     20.11 o 
   2  17   3      137.07      116.42     16.89 o 
   3  17   3     1440.53     1468.67     29.51 o 
   4  17   3       88.79      108.06     17.53 o 
   5  17   3     1757.76     1850.32     38.34 o 
   6  17   3       58.89       52.78     17.37 o 
   7  17   3       73.09       65.24     22.54 o 
   8  17   3       30.33       48.06     30.19 o 
   0  18   3       74.72       79.11     24.71 o 
   1  18   3       31.49       31.46     18.17 o 
   2  18   3        4.63        2.18     17.27 o 
   3  18   3      223.64      193.32     17.97 o 
   4  18   3       82.62      111.85     20.06 o 
   5  18   3      311.82      283.19     26.93 o 
   6  18   3        7.43       30.54     26.74 o 
   1  19   3      216.58      208.24     21.23 o 
   2  19   3        2.42        6.45     19.43 o 
   3  19   3     1073.53      993.26     39.10 o 
   1   0   4      979.41      741.21     28.40 o 
   2   0   4       35.54       24.53     29.11 o 
   3   0   4       93.22       95.38     28.71 o 
   4   0   4     3581.29     3705.30     41.98 o 
   5   0   4     3421.23     3400.23     56.75 o 
   6   0   4     1768.39     1643.04     37.46 o 
   7   0   4      368.21      351.21     31.89 o 
   8   0   4    14390.54    14982.78     80.94 o 
   9   0   4       37.33       27.41     23.23 o 
  10   0   4      362.96      340.14     23.70 o 
  11   0   4        5.90       27.03     25.59 o 
  12   0   4     4734.16     4894.53     38.78 o 
  13   0   4       42.83       55.43     22.76 o 
  14   0   4     6938.95     7282.63    116.55 o 
  15   0   4      557.20      651.78     29.23 o 
  16   0   4      529.96      443.68     26.35 o 
   1   1   4       30.23       15.04     23.10 o 
   2   1   4     5377.03     4697.35     34.99 o 
   3   1   4      289.21      316.82     22.31 o 
   4   1   4    11821.00    12013.31     52.86 o 
   5   1   4        8.67       24.89     21.03 o 
   6   1   4       57.41      105.28     20.55 o 
   7   1   4       11.22       25.71     17.80 o 
   8   1   4      492.55      452.23     20.20 o 
   9   1   4      118.55      143.00     15.62 o 
  10   1   4       10.32       12.12     14.64 o 
  11   1   4      170.60      192.97     18.99 o 
  12   1   4      633.69      623.45     20.45 o 
  13   1   4      280.78      295.14     19.12 o 
  14   1   4       87.02       80.16     16.60 o 
  15   1   4      263.24      276.43     18.70 o 
  16   1   4       41.26       56.38     18.03 o 
   1   2   4     3063.18     2517.94     30.27 o 
   2   2   4       29.95       15.30     22.59 o 
   3   2   4      319.56      340.87     22.88 o 
   4   2   4       15.21       24.58     17.36 o 
   5   2   4     3606.05     3815.73    122.70 o 
   6   2   4    25423.69    27797.50     99.81 o 
   7   2   4      616.91      558.83     21.60 o 
   8   2   4     7135.29     6692.38     58.72 o 
   9   2   4      381.90      390.11     18.50 o 
  10   2   4       54.75       32.05     13.76 o 
  11   2   4      165.70      216.07     17.49 o 
  12   2   4     1310.79     1346.71     21.84 o 
  13   2   4      112.94      100.20     18.53 o 
  14   2   4     4075.77     3953.79     52.38 o 
  15   2   4      135.92      118.53     22.03 o 
  16   2   4     2510.84     2399.61     48.56 o 
   1   3   4     3409.55     3013.52     34.05 o 
   2   3   4     8458.30     7972.68     43.02 o 
   3   3   4     3432.14     3243.02     31.64 o 
   4   3   4       27.74       39.28     16.69 o 
   5   3   4       69.05       32.40     16.80 o 
   6   3   4     7723.85     7745.05     80.71 o 
   7   3   4      330.37      334.01     16.64 o 
   8   3   4       98.61       55.88     16.59 o 
   9   3   4     2430.56     2456.10     24.16 o 
  10   3   4        9.78       12.97     16.00 o 
  11   3   4      493.09      489.59     17.80 o 
  12   3   4      530.36      545.03     16.71 o 
  13   3   4       34.69       63.31     18.84 o 
  14   3   4      414.38      405.45     17.69 o 
  15   3   4      769.15      734.84     22.10 o 
  16   3   4      826.58      825.78     26.58 o 
   0   4   4    53469.52    60501.80    237.06 o 
   1   4   4        4.08        6.76     26.35 o 
   2   4   4    16738.01    15820.87     88.49 o 
   3   4   4     2188.39     2016.30     25.85 o 
   4   4   4     5919.35     5478.03     43.26 o 
   5   4   4        1.47       25.79     15.36 o 
   6   4   4     2620.89     2305.05     24.50 o 
   7   4   4      497.92      547.88     20.49 o 
   8   4   4     6956.96     7174.91     66.84 o 
   9   4   4      295.58      295.75     20.64 o 
  10   4   4     1730.16     1812.24     26.01 o 
  11   4   4      497.69      479.31     18.97 o 
  12   4   4     4428.92     4550.89     57.97 o 
  13   4   4       42.83       32.37     17.16 o 
  14   4   4     2415.77     2626.39     43.01 o 
  15   4   4       57.56       49.47     23.23 o 
  16   4   4      595.07      554.60     26.61 o 
   1   5   4      975.70     1142.83     26.11 o 
   2   5   4       66.10      103.85     20.00 o 
   3   5   4     4089.92     4119.34     36.18 o 
   4   5   4      830.08      929.77     18.59 o 
   5   5   4       53.17       48.87     17.34 o 
   6   5   4     1496.87     1409.98     21.92 o 
   7   5   4        7.66        5.06     18.51 o 
   8   5   4       65.10       62.41     16.55 o 
   9   5   4     1914.48     1860.81     25.42 o 
  10   5   4     1299.25     1419.53     31.81 o 
  11   5   4     1766.24     1800.00     22.57 o 
  12   5   4      214.78      245.15     16.41 o 
  13   5   4       11.85       20.85     18.57 o 
  14   5   4     3119.10     3418.60     35.20 o 
  15   5   4       60.59       84.82     25.89 o 
  16   5   4     1680.34     1746.93     37.14 o 
   0   6   4     6927.42     7060.90     59.89 o 
   1   6   4     4592.81     4722.56     39.96 o 
   2   6   4    12899.47    12461.13     91.95 o 
   3   6   4      182.04      154.57     16.38 o 
   4   6   4    22007.20    22923.14    156.26 o 
   5   6   4      397.88      388.53     16.12 o 
   6   6   4     4388.25     4386.27     27.20 o 
   7   6   4       27.90       28.00     15.47 o 
   8   6   4     1385.09     1518.30     21.27 o 
   9   6   4       71.27       84.98     15.89 o 
  10   6   4     4464.75     4744.99     69.54 o 
  11   6   4       26.56       45.37     18.14 o 
  12   6   4     3889.13     3882.97     44.82 o 
  13   6   4      561.73      549.51     23.59 o 
  14   6   4      569.90      559.62     24.29 o 
  15   6   4       68.57       53.56     28.12 o 
  16   6   4     1115.96     1059.49    123.33 o 
   1   7   4     5140.43     5423.66     57.91 o 
   2   7   4        0.83        0.60     15.52 o 
   3   7   4     3061.08     3277.80     25.27 o 
   4   7   4     4752.78     4826.98     25.51 o 
   5   7   4       27.63       23.51     16.43 o 
   6   7   4        5.13        7.24     17.25 o 
   7   7   4      167.02      161.38     15.75 o 
   8   7   4      914.10      944.89     21.00 o 
   9   7   4     2231.70     2187.92     46.93 o 
  10   7   4      996.67     1113.94     32.44 o 
  11   7   4      335.71      303.02     18.23 o 
  12   7   4        7.54       24.96     17.60 o 
  13   7   4      246.86      237.79     27.68 o 
  14   7   4      407.42      409.97    130.11 o 
  15   7   4      600.59      584.44     35.83 o 
   0   8   4      547.45      535.58     21.18 o 
   1   8   4     3623.13     3692.89     22.24 o 
   2   8   4    12210.13    12746.45    119.33 o 
   3   8   4     1642.79     1658.91     26.14 o 
   4   8   4     8330.86     7984.05     47.16 o 
   5   8   4       90.59       96.47     14.74 o 
   6   8   4     2784.96     2710.87     22.73 o 
   7   8   4      186.41      171.54     16.64 o 
   8   8   4       12.66      -15.78     19.71 o 
   9   8   4      288.92      301.86     25.49 o 
  10   8   4     9009.43     9654.53    162.53 o 
  11   8   4      143.17      147.99     19.24 o 
  12   8   4     2734.39     2624.88     56.86 o 
  13   8   4     1332.60     1249.49     75.13 o 
  14   8   4      157.76      129.29     34.24 o 
  15   8   4      179.48      152.88     33.88 o 
   1   9   4     1724.83     1644.88     19.79 o 
   2   9   4     1177.09     1205.04     17.91 o 
   3   9   4      571.14      550.17     16.25 o 
   4   9   4     1111.46     1133.63     19.28 o 
   5   9   4      260.28      286.67     13.67 o 
   6   9   4      388.39      413.56     14.67 o 
   7   9   4      879.92      875.90     22.69 o 
   8   9   4       68.38       59.46     20.36 o 
   9   9   4      946.53      980.53     37.43 o 
  10   9   4       91.03      133.87     17.81 o 
  11   9   4      472.71      429.16     18.99 o 
  12   9   4      766.90      829.65     24.49 o 
  13   9   4      108.58      153.26     39.63 o 
  14   9   4       56.71       87.99     28.12 o 
  15   9   4      225.74      214.29     29.37 o 
   0  10   4      414.96      408.84     21.94 o 
   1  10   4      567.76      510.65     14.51 o 
   2  10   4     4315.53     4369.44     30.75 o 
   3  10   4      993.13     1080.37     18.99 o 
   4  10   4     5285.34     5358.02     32.90 o 
   5  10   4       21.79       40.25     14.43 o 
   6  10   4      494.75      522.18     21.45 o 
   7  10   4      453.24      452.23     19.41 o 
   8  10   4       77.63      104.61     18.37 o 
   9  10   4      241.67      199.14     16.77 o 
  10  10   4     3966.26     3983.98     29.07 o 
  11  10   4       67.49       51.68     21.79 o 
  12  10   4     1782.07     2016.27     32.49 o 
  13  10   4        8.28       33.35     33.69 o 
  14  10   4      397.94      421.10     63.57 o 
   1  11   4       19.44       37.07     13.31 o 
   2  11   4     1311.09     1301.30     24.97 o 
   3  11   4      575.47      646.10     16.02 o 
   4  11   4      436.58      444.24     19.96 o 
   5  11   4       10.58       21.88     16.17 o 
   6  11   4     1373.84     1446.24     21.23 o 
   7  11   4      484.86      500.86     17.79 o 
   8  11   4     1513.96     1578.21     20.11 o 
   9  11   4      404.59      405.90     19.92 o 
  10  11   4      446.64      415.65     20.58 o 
  11  11   4      488.78      420.95     34.26 o 
  12  11   4      583.56      501.97     70.99 o 
  13  11   4      181.87      131.86     24.75 o 
   0  12   4      156.81      202.86     28.68 o 
   1  12   4      105.34      130.23     18.52 o 
   2  12   4     1914.69     2120.18     39.70 o 
   3  12   4     1115.78     1106.67     20.24 o 
   4  12   4     1707.78     1879.85     20.22 o 
   5  12   4        2.53       14.05     17.95 o 
   6  12   4     1482.04     1517.79     17.92 o 
   7  12   4       26.68       28.28     17.45 o 
   8  12   4      451.11      520.29     29.45 o 
   9  12   4      349.95      304.85     22.32 o 
  10  12   4     1811.29     1928.16     67.60 o 
  11  12   4      312.87      344.93     27.29 o 
  12  12   4      361.83      304.17     22.88 o 
  13  12   4       22.04       33.61     49.34 o 
   1  13   4      837.40      941.36     30.05 o 
   2  13   4     1884.86     1965.13     19.14 o 
   3  13   4      877.36      920.21     19.74 o 
   4  13   4      408.57      474.51     14.92 o 
   5  13   4        0.80       -0.99     15.01 o 
   6  13   4      588.22      615.54     17.88 o 
   7  13   4      512.69      595.13     28.48 o 
   8  13   4      938.93      849.28     22.83 o 
   9  13   4       77.36       84.29     21.44 o 
  10  13   4      322.02      345.60     81.81 o 
  11  13   4        0.12      -20.61     24.71 o 
  12  13   4       43.61       31.49     41.10 o 
   0  14   4      972.61      979.57     39.45 o 
   1  14   4      594.63      585.05     22.22 o 
   2  14   4     2779.25     2829.82     35.76 o 
   3  14   4      563.40      611.65     18.56 o 
   4  14   4      625.73      639.51     14.37 o 
   5  14   4      377.09      386.23     16.92 o 
   6  14   4     2215.67     2254.31     20.33 o 
   7  14   4        0.41       14.02     14.35 o 
   8  14   4     1125.01     1169.53     23.32 o 
   9  14   4     1391.19     1256.90     38.47 o 
  10  14   4      835.72      841.84     75.24 o 
  11  14   4      318.83      310.50     39.23 o 
   1  15   4      185.41      191.45     16.02 o 
   2  15   4        8.61        7.98     14.39 o 
   3  15   4       45.11       67.01     14.74 o 
   4  15   4        0.74       20.36     13.35 o 
   5  15   4      111.92      117.50     19.03 o 
   6  15   4      226.57      242.39     17.11 o 
   7  15   4      138.55      140.25     20.02 o 
   8  15   4      120.50      103.39     20.65 o 
   9  15   4      308.99      253.09     21.99 o 
  10  15   4       90.02       40.09     26.64 o 
   0  16   4     1260.78     1229.27     35.69 o 
   1  16   4      912.27      927.25     19.76 o 
   2  16   4     2567.96     2517.58     30.77 o 
   3  16   4       25.05       32.20     18.84 o 
   4  16   4      541.20      576.74     17.86 o 
   5  16   4        0.12       -3.46     19.01 o 
   6  16   4      922.45      983.45     22.97 o 
   7  16   4       16.16       10.41     17.14 o 
   8  16   4     1791.92     1670.40     42.00 o 
   9  16   4      138.83       99.53     30.89 o 
   1  17   4        5.55        4.60     16.92 o 
   2  17   4      273.50      275.06     18.15 o 
   3  17   4      410.19      408.74     17.97 o 
   4  17   4       93.08       91.93     18.09 o 
   5  17   4       33.11       37.48     18.65 o 
   6  17   4        4.13       -0.80     17.46 o 
   7  17   4        0.01       12.11     19.18 o 
   8  17   4      283.69      265.10     42.21 o 
   0  18   4      469.65      454.05     29.80 o 
   1  18   4      808.88      799.90     20.49 o 
   2  18   4      486.01      447.95     26.30 o 
   3  18   4        1.97       -8.24     18.42 o 
   4  18   4     1433.25     1160.04     35.22 o 
   5  18   4        2.66        7.00     20.57 o 
   6  18   4      283.39      233.41     42.41 o 
   1  19   4        2.33       21.14     20.55 o 
   2  19   4      490.41      434.32     26.57 o 
   1   1   5      624.79      441.97     18.12 o 
   2   1   5     2238.71     1942.67     24.97 o 
   3   1   5       24.39       26.47     19.19 o 
   4   1   5      741.80      649.50     20.33 o 
   5   1   5    15148.67    14900.96     76.53 o 
   6   1   5      212.42      219.09     18.70 o 
   7   1   5     1387.60     1415.49     23.50 o 
   8   1   5      157.38      122.22     17.76 o 
   9   1   5      899.43      870.80     20.70 o 
  10   1   5        1.44        2.78     15.53 o 
  11   1   5     6575.17     7052.64     33.70 o 
  12   1   5       82.20       72.14     17.01 o 
  13   1   5     2981.45     3039.82     23.35 o 
  14   1   5       92.83      112.85     15.80 o 
  15   1   5      409.09      480.58     18.93 o 
  16   1   5        5.25        2.64     19.20 o 
   0   2   5     1633.43     1359.59     35.59 o 
   1   2   5    12163.04    11562.42     78.32 o 
   2   2   5      993.94      794.15     19.35 o 
   3   2   5     6369.57     6177.21     34.21 o 
   4   2   5     2743.62     2422.16     24.62 o 
   5   2   5     1548.10     1504.15     26.05 o 
   6   2   5     4830.57     5000.33     32.92 o 
   7   2   5     1418.59     1526.38     23.99 o 
   8   2   5      472.19      517.21     20.23 o 
   9   2   5     4110.14     3894.96     62.68 o 
  10   2   5      576.18      603.76     17.10 o 
  11   2   5      148.07      156.29     17.10 o 
  12   2   5      112.95      123.53     16.09 o 
  13   2   5      179.96      203.41     20.47 o 
  14   2   5       69.37       80.53     19.97 o 
  15   2   5      287.79      300.16     20.32 o 
  16   2   5       12.33       17.48     19.67 o 
   1   3   5    13158.79    12641.88    125.04 o 
   2   3   5     1372.47     1217.36     26.40 o 
   3   3   5    11676.87    11390.10     51.01 o 
   4   3   5       17.97       -3.51     16.83 o 
   5   3   5     5351.83     5217.39     31.33 o 
   6   3   5      128.09      163.40     17.18 o 
   7   3   5     3316.30     3306.60     31.65 o 
   8   3   5       14.59       17.09     16.23 o 
   9   3   5     1987.83     2005.68     24.18 o 
  10   3   5      853.82      788.93     22.18 o 
  11   3   5     5062.91     5418.83     39.17 o 
  12   3   5        1.18        3.51     14.62 o 
  13   3   5     2180.61     2211.14     24.16 o 
  14   3   5      232.94      205.61     23.96 o 
  15   3   5      509.29      537.90     24.82 o 
  16   3   5        0.73        7.30     20.63 o 
   0   4   5      181.40      132.73     30.12 o 
   1   4   5     8885.87     8524.59     38.69 o 
   2   4   5        9.26        8.39     18.31 o 
   3   4   5     1839.40     1602.73     23.21 o 
   4   4   5        0.01        7.66     18.99 o 
   5   4   5     1720.39     1501.79     23.43 o 
   6   4   5       62.71       53.97     19.50 o 
   7   4   5      433.14      429.66     18.36 o 
   8   4   5       45.38       35.14     15.45 o 
   9   4   5     7016.98     6987.20     41.48 o 
  10   4   5       54.24       58.90     20.74 o 
  11   4   5       17.35       12.93     19.34 o 
  12   4   5      662.82      711.73     20.91 o 
  13   4   5     1637.78     1644.70     22.09 o 
  14   4   5       72.98       64.17     21.77 o 
  15   4   5     1019.69     1028.50     27.75 o 
  16   4   5       34.37       25.26     27.34 o 
   1   5   5    12344.91    11448.61     70.23 o 
   2   5   5      196.24      167.09     17.02 o 
   3   5   5    15419.78    15627.15     51.82 o 
   4   5   5     1625.68     1604.66     22.60 o 
   5   5   5    12958.93    13522.67    101.40 o 
   6   5   5       19.35       25.34     14.99 o 
   7   5   5    11977.43    12292.99     61.23 o 
   8   5   5        7.60        1.59     19.74 o 
   9   5   5     7520.82     7582.22     95.80 o 
  10   5   5      212.94      231.88     23.18 o 
  11   5   5       55.81       76.35     21.22 o 
  12   5   5       29.49       31.41     16.85 o 
  13   5   5     1221.06     1224.15     22.92 o 
  14   5   5       14.78       17.60     25.67 o 
  15   5   5     1945.05     1808.51     50.06 o 
  16   5   5       16.36       -8.89     30.53 o 
   0   6   5      266.50      174.10     27.51 o 
   1   6   5      663.99      541.25     19.62 o 
   2   6   5      460.76      562.30     19.38 o 
   3   6   5     2649.31     2672.85     21.45 o 
   4   6   5     2273.06     2160.63     27.36 o 
   5   6   5     5537.53     5592.72     27.10 o 
   6   6   5       10.01       13.07     13.90 o 
   7   6   5      108.75       96.73     15.76 o 
   8   6   5        0.44       13.81     17.56 o 
   9   6   5      316.10      323.04     22.07 o 
  10   6   5       32.60       -0.39     16.56 o 
  11   6   5       49.16       74.93     20.76 o 
  12   6   5      215.73      239.51     18.89 o 
  13   6   5     2040.99     1996.32     22.81 o 
  14   6   5      268.54      249.24     21.39 o 
  15   6   5      433.25      385.65     28.81 o 
  16   6   5       10.04       40.94     38.40 o 
   1   7   5    13567.69    13469.88     95.80 o 
   2   7   5      117.72       95.57     16.43 o 
   3   7   5     6868.93     6998.35     43.42 o 
   4   7   5      588.14      559.88     15.90 o 
   5   7   5      849.97      824.36     15.96 o 
   6   7   5       22.26       38.96     15.86 o 
   7   7   5     8947.39     8882.03     44.19 o 
   8   7   5      296.01      243.15     18.22 o 
   9   7   5     6562.94     6884.58     58.89 o 
  10   7   5       35.52       25.64     19.13 o 
  11   7   5      298.01      352.69     19.38 o 
  12   7   5      176.74      181.58     17.02 o 
  13   7   5     1823.07     1995.30     26.37 o 
  14   7   5      445.32      367.69     28.73 o 
  15   7   5     5251.85     4608.88    321.86 o 
   0   8   5     1736.36     1680.99     27.46 o 
   1   8   5      838.48      888.78     17.28 o 
   2   8   5     2662.55     2783.39     21.16 o 
   3   8   5       11.31       10.67     13.88 o 
   4   8   5     1059.08     1070.06     16.25 o 
   5   8   5     1334.11     1309.85     18.48 o 
   6   8   5      344.74      337.77     17.42 o 
   7   8   5      100.56      102.02     15.13 o 
   8   8   5      219.67      250.01     20.25 o 
   9   8   5      322.45      292.93     20.56 o 
  10   8   5        4.83        7.65     20.63 o 
  11   8   5      490.39      444.71     19.34 o 
  12   8   5      174.17      181.89     19.43 o 
  13   8   5       36.00       34.08     21.57 o 
  14   8   5        9.13        1.94     38.48 o 
  15   8   5        0.01       40.84     46.07 o 
   1   9   5     3207.02     3216.58     22.76 o 
   2   9   5      139.06      169.15     15.12 o 
   3   9   5      147.85      167.88     14.25 o 
   4   9   5        0.69       -0.61     15.76 o 
   5   9   5      805.56      925.97     18.08 o 
   6   9   5      215.12      203.89     16.53 o 
   7   9   5     7804.40     8411.74     39.13 o 
   8   9   5      675.09      677.08     20.20 o 
   9   9   5     2419.64     2684.28     38.53 o 
  10   9   5      422.08      382.01     19.84 o 
  11   9   5      189.11      192.53     15.89 o 
  12   9   5      382.11      401.53     19.41 o 
  13   9   5     1088.83     1046.61     47.51 o 
  14   9   5      216.97      212.76     30.24 o 
   0  10   5     2044.35     2110.73     29.64 o 
   1  10   5       20.75       12.49     13.53 o 
   2  10   5     2256.08     2380.28     34.51 o 
   3  10   5      449.55      503.19     16.39 o 
   4  10   5       89.72       86.37     13.69 o 
   5  10   5      604.47      621.96     16.07 o 
   6  10   5     1158.94     1231.90     21.61 o 
   7  10   5        3.28       -6.87     16.94 o 
   8  10   5      102.50      131.86     21.00 o 
   9  10   5      191.80      204.68     19.73 o 
  10  10   5       53.18       36.78     17.12 o 
  11  10   5       73.35       93.89     19.51 o 
  12  10   5      239.53      208.46     26.43 o 
  13  10   5      138.26      101.36     22.01 o 
  14  10   5      114.85      108.23     28.86 o 
   1  11   5     2155.80     2138.27     18.44 o 
   2  11   5      422.47      412.71     13.74 o 
   3  11   5      195.88      203.84     13.54 o 
   4  11   5      275.52      311.98     18.89 o 
   5  11   5     1364.00     1529.24     20.91 o 
   6  11   5      147.16      167.12     14.74 o 
   7  11   5     3574.64     3700.69     25.71 o 
   8  11   5      280.58      274.36     15.57 o 
   9  11   5      266.08      337.55     19.78 o 
  10  11   5      518.18      539.56     30.91 o 
  11  11   5     1348.75     1431.31     27.11 o 
  12  11   5      176.30      206.77     24.43 o 
  13  11   5      537.38      493.52     60.27 o 
   0  12   5      516.89      550.13     29.05 o 
   1  12   5      987.71     1016.37     22.74 o 
   2  12   5       81.40       84.85     17.01 o 
   3  12   5      302.50      322.58     17.10 o 
   4  12   5        0.68       -4.26     15.82 o 
   5  12   5     1761.76     1840.14     24.55 o 
   6  12   5       47.02       47.63     14.93 o 
   7  12   5      332.95      372.16     17.16 o 
   8  12   5      268.63      283.87     19.36 o 
   9  12   5      853.98      869.21     20.46 o 
  10  12   5        1.99       -6.74     20.58 o 
  11  12   5       36.28       60.83     22.99 o 
  12  12   5        1.49      -15.70     21.64 o 
  13  12   5      133.76       66.64     26.13 o 
   1  13   5     2103.00     2237.55     29.96 o 
   2  13   5      209.88      213.74     17.17 o 
   3  13   5     1804.55     1843.97     17.67 o 
   4  13   5      164.77      175.73     17.58 o 
   5  13   5     1170.90     1195.80     24.37 o 
   6  13   5       48.09       41.78     16.57 o 
   7  13   5      301.16      293.04     15.17 o 
   8  13   5      541.96      507.25     17.26 o 
   9  13   5      254.55      252.75     20.18 o 
  10  13   5       88.92       73.02     26.48 o 
  11  13   5     1999.15     1791.13    139.66 o 
  12  13   5       11.26       21.53     29.17 o 
   0  14   5      157.80      177.80     21.76 o 
   1  14   5      574.75      588.57     16.46 o 
   2  14   5      145.17      150.76     14.52 o 
   3  14   5        1.75       18.88     14.81 o 
   4  14   5        0.08        8.13     14.60 o 
   5  14   5      102.60      112.90     13.93 o 
   6  14   5      158.84      163.95     15.31 o 
   7  14   5      451.76      461.28     20.80 o 
   8  14   5      199.17      202.93     20.49 o 
   9  14   5      242.91      188.10     36.54 o 
  10  14   5       61.50       64.67     22.93 o 
  11  14   5       51.73        9.01     26.19 o 
   1  15   5      378.79      377.80     14.02 o 
   2  15   5      112.88       73.75     15.97 o 
   3  15   5     7032.01     7039.07     43.76 o 
   4  15   5      225.85      217.12     15.89 o 
   5  15   5     1575.76     1624.31     37.07 o 
   6  15   5      109.74       96.95     19.40 o 
   7  15   5       84.49       68.08     18.20 o 
   8  15   5      121.11       98.30     20.73 o 
   9  15   5     1713.27     1482.35     79.15 o 
  10  15   5        2.07        0.15     24.92 o 
   0  16   5      412.59      413.88     27.46 o 
   1  16   5        1.73        2.91     21.10 o 
   2  16   5      258.90      270.48     18.51 o 
   3  16   5       24.31       27.23     17.64 o 
   4  16   5      244.05      240.00     23.44 o 
   5  16   5        2.00        6.63     15.76 o 
   6  16   5       63.01       71.81     18.00 o 
   7  16   5        5.22      -18.39     18.39 o 
   8  16   5        4.02        3.52     19.60 o 
   9  16   5        5.25      -10.91     24.33 o 
   1  17   5      494.44      518.88     16.52 o 
   2  17   5      126.41      140.67     18.89 o 
   3  17   5     3219.78     3350.15     54.79 o 
   4  17   5       12.72        0.96     18.57 o 
   5  17   5     1223.92     1179.64     26.53 o 
   6  17   5        1.47       -9.24     19.01 o 
   7  17   5       30.72       48.37     21.76 o 
   0  18   5       26.08       27.38     24.36 o 
   1  18   5      148.48      127.84     18.90 o 
   2  18   5      231.15      194.46     17.85 o 
   3  18   5        0.95       -8.36     18.39 o 
   4  18   5      115.16       98.35     21.55 o 
   5  18   5       99.05       98.38     22.40 o 
   1  19   5      231.37      233.23     24.04 o 
   0   0   6    41088.87    43864.82    200.06 o 
   1   0   6      629.52      619.66     24.04 o 
   2   0   6    10921.09    10928.81     90.36 o 
   3   0   6      347.83      227.63     22.68 o 
   4   0   6       21.65        3.16     23.65 o 
   5   0   6      817.82      654.63     25.89 o 
   6   0   6       86.55       18.04     24.29 o 
   7   0   6      468.27      620.55     26.50 o 
   8   0   6    26084.38    28100.77    319.17 o 
   9   0   6      130.21      117.05     23.22 o 
  10   0   6      231.75      268.87     28.51 o 
  11   0   6      114.16      140.55     19.72 o 
  12   0   6     1348.40     1401.30     23.28 o 
  13   0   6       49.32       51.98     19.96 o 
  14   0   6     5822.09     6217.08     58.80 o 
  15   0   6        6.12       17.51     23.14 o 
  16   0   6     2049.38     2023.38     44.20 o 
   1   1   6     1800.30     1577.22     19.20 o 
   2   1   6      398.36      410.13     18.04 o 
   3   1   6     1036.33      988.36     18.34 o 
   4   1   6      933.53      893.25     19.63 o 
   5   1   6      521.99      458.94     17.35 o 
   6   1   6     1160.27     1051.20     20.25 o 
   7   1   6      144.67      156.91     17.26 o 
   8   1   6       60.71       42.69     15.64 o 
   9   1   6       28.56       36.62     16.26 o 
  10   1   6       25.76       35.64     18.01 o 
  11   1   6       41.87       23.54     16.92 o 
  12   1   6      223.75      261.27     15.25 o 
  13   1   6        3.69       18.41     15.94 o 
  14   1   6      313.22      354.24     20.83 o 
  15   1   6        3.17       35.39     18.04 o 
  16   1   6       50.70       41.40     17.98 o 
   0   2   6    21474.06    21812.14    122.34 o 
   1   2   6     3869.89     3602.99     31.39 o 
   2   2   6       25.69       19.97     14.82 o 
   3   2   6      104.23       90.16     15.24 o 
   4   2   6      519.12      467.93     18.69 o 
   5   2   6       80.04       54.87     16.95 o 
   6   2   6    12084.44    12094.23     89.56 o 
   7   2   6        7.96       -3.11     16.75 o 
   8   2   6    12093.65    11848.14     44.08 o 
   9   2   6       10.38       -2.21     17.51 o 
  10   2   6       32.25       17.28     17.82 o 
  11   2   6      915.69      872.85     19.62 o 
  12   2   6      948.08      920.99     19.30 o 
  13   2   6        2.58        3.94     13.13 o 
  14   2   6     2564.75     2662.06     29.41 o 
  15   2   6        0.00       17.20     19.28 o 
  16   2   6     2225.36     2137.77     86.79 o 
   1   3   6       63.57       99.09     15.12 o 
   2   3   6       18.29       35.32     15.96 o 
   3   3   6     3194.23     2946.99     23.55 o 
   4   3   6       79.39       52.38     16.01 o 
   5   3   6     1611.60     1560.15     20.77 o 
   6   3   6     8582.37     8809.35     69.17 o 
   7   3   6        5.94       -7.54     15.93 o 
   8   3   6      249.91      233.42     19.02 o 
   9   3   6      318.96      326.64     15.53 o 
  10   3   6      247.02      240.45     20.71 o 
  11   3   6      340.52      338.99     18.74 o 
  12   3   6      731.63      772.08     17.06 o 
  13   3   6        4.72       11.40     15.21 o 
  14   3   6     1326.64     1338.29     24.23 o 
  15   3   6        3.57       -6.50     17.38 o 
  16   3   6     1410.42     1433.80     51.33 o 
   0   4   6    14590.44    13518.41     58.10 o 
   1   4   6     6219.14     6497.12     42.54 o 
   2   4   6    20376.47    20822.79     55.19 o 
   3   4   6       11.45        6.90     18.47 o 
   4   4   6     9544.18     9169.31     65.20 o 
   5   4   6     1254.10     1276.01     22.93 o 
   6   4   6     6517.67     6196.27     39.94 o 
   7   4   6      205.51      230.20     18.34 o 
   8   4   6     5924.78     5702.04     46.50 o 
   9   4   6      202.44      215.47     15.05 o 
  10   4   6     2791.78     2877.63     24.06 o 
  11   4   6      282.92      230.44     19.50 o 
  12   4   6      813.97      946.67     25.67 o 
  13   4   6      264.39      223.34     16.82 o 
  14   4   6     1582.40     1661.20     27.94 o 
  15   4   6        2.69        3.02     23.10 o 
  16   4   6      546.25      551.67     29.59 o 
   1   5   6        9.92       17.32     16.33 o 
   2   5   6     2797.93     2463.34     24.48 o 
   3   5   6      524.87      490.52     16.86 o 
   4   5   6      838.21      886.07     20.53 o 
   5   5   6      333.42      371.38     18.60 o 
   6   5   6     1968.69     1720.68     26.86 o 
   7   5   6       11.13       19.22     19.05 o 
   8   5   6     1254.12     1326.27     19.90 o 
   9   5   6      193.82      256.60     22.38 o 
  10   5   6      389.69      385.10     22.83 o 
  11   5   6      282.90      267.04     21.52 o 
  12   5   6      101.23      116.17     18.04 o 
  13   5   6      145.34      178.69     16.02 o 
  14   5   6      998.22     1070.96     25.29 o 
  15   5   6        0.06       -2.96     25.44 o 
  16   5   6      300.61      249.92     37.76 o 
   0   6   6     5120.65     4524.18     59.90 o 
   1   6   6     4594.69     5194.74     60.68 o 
   2   6   6    12719.48    13152.42    109.64 o 
   3   6   6      138.36      105.52     19.27 o 
   4   6   6    25738.60    26818.74     68.22 o 
   5   6   6       51.02        9.75     14.92 o 
   6   6   6     2203.00     2148.46     20.64 o 
   7   6   6      237.93      280.61     15.22 o 
   8   6   6     2760.66     2651.12     23.61 o 
   9   6   6      235.33      213.31     21.52 o 
  10   6   6     5468.02     5628.83     32.09 o 
  11   6   6      179.86      184.29     24.32 o 
  12   6   6     1858.27     1888.90     45.85 o 
  13   6   6      376.46      373.93     21.30 o 
  14   6   6      246.92      235.64     19.85 o 
  15   6   6       32.18        7.41     20.53 o 
   1   7   6     1525.83     1409.06     23.45 o 
   2   7   6     2010.38     1933.38     32.46 o 
   3   7   6      241.07      220.52     15.39 o 
   4   7   6       69.11       63.64     14.33 o 
   5   7   6      358.70      345.16     16.73 o 
   6   7   6       15.18       25.44     14.09 o 
   7   7   6       40.14       32.13     14.31 o 
   8   7   6     1899.73     1891.79     24.21 o 
   9   7   6        0.63       12.05     18.08 o 
  10   7   6      295.11      234.01     19.75 o 
  11   7   6      469.72      475.91     17.84 o 
  12   7   6       20.56        5.86     18.13 o 
  13   7   6      248.30      259.62     20.70 o 
  14   7   6        3.76      -20.39     20.39 o 
  15   7   6       35.12       21.10     31.00 o 
   0   8   6      325.02      377.56     20.35 o 
   1   8   6      467.89      497.27     15.38 o 
   2   8   6     5663.54     5791.59     26.59 o 
   3   8   6     1300.63     1389.30     17.20 o 
   4   8   6     9836.25     9858.40     64.79 o 
   5   8   6       50.77       28.80     13.76 o 
   6   8   6     1493.98     1461.30     17.84 o 
   7   8   6        1.02        9.40     18.51 o 
   8   8   6      981.48     1046.95     28.16 o 
   9   8   6     1474.48     1349.92     21.36 o 
  10   8   6     5086.29     5562.04     69.85 o 
  11   8   6       20.74       15.44     17.64 o 
  12   8   6     4279.63     4457.12     31.03 o 
  13   8   6      200.14      188.16     21.37 o 
  14   8   6      172.60      180.38     23.71 o 
  15   8   6      161.39      137.37     35.36 o 
   1   9   6      845.46      940.36     16.22 o 
   2   9   6      165.41      133.82     14.17 o 
   3   9   6     6287.49     6648.85     34.51 o 
   4   9   6        0.77       -5.99     13.65 o 
   5   9   6      275.38      268.58     15.01 o 
   6   9   6      791.31      811.02     19.15 o 
   7   9   6      272.63      273.09     18.28 o 
   8   9   6      106.03      111.76     20.42 o 
   9   9   6      507.20      475.76     18.67 o 
  10   9   6      106.62      147.88     30.00 o 
  11   9   6      400.68      410.92     27.07 o 
  12   9   6     1633.42     1696.92     55.59 o 
  13   9   6       74.58       79.66     21.45 o 
  14   9   6       23.91       12.42     28.62 o 
   0  10   6       11.64       15.30     17.88 o 
   1  10   6      391.44      380.74     15.16 o 
   2  10   6      700.58      751.19     16.92 o 
   3  10   6     1584.11     1520.99     18.03 o 
   4  10   6     1384.31     1351.55     20.66 o 
   5  10   6      197.23      205.25     18.85 o 
   6  10   6     3938.03     4295.63     26.37 o 
   7  10   6      211.50      232.08     17.17 o 
   8  10   6      470.61      532.00     17.60 o 
   9  10   6      156.86      196.97     21.34 o 
  10  10   6     5417.87     5711.90     62.68 o 
  11  10   6       16.35       14.94     22.28 o 
  12  10   6     2956.33     3080.55     60.46 o 
  13  10   6       48.72       25.35     22.31 o 
  14  10   6      168.47      158.03     28.64 o 
   1  11   6       92.81      108.30     14.10 o 
   2  11   6     4497.10     4641.69     49.98 o 
   3  11   6       31.12       26.61     17.34 o 
   4  11   6      264.78      282.03     17.38 o 
   5  11   6       79.27       67.84     15.19 o 
   6  11   6       21.57       32.30     15.19 o 
   7  11   6     1385.69     1442.91     21.04 o 
   8  11   6      828.21      885.67     20.83 o 
   9  11   6      701.82      720.85     17.32 o 
  10  11   6       34.72       15.02     19.15 o 
  11  11   6      112.03      102.19     20.75 o 
  12  11   6      194.41      173.94     23.25 o 
  13  11   6       70.50       25.29     29.07 o 
   0  12   6      128.67      129.52     21.48 o 
   1  12   6      307.10      327.00     18.00 o 
   2  12   6     4962.25     5256.01     31.41 o 
   3  12   6     1746.34     1876.99     35.29 o 
   4  12   6      381.17      414.69     17.38 o 
   5  12   6      100.40      128.40     14.93 o 
   6  12   6     1239.76     1249.58     17.04 o 
   7  12   6       72.36       65.77     17.07 o 
   8  12   6      351.84      343.96     15.39 o 
   9  12   6     1718.11     1689.96     28.08 o 
  10  12   6     1138.52     1246.93     44.35 o 
  11  12   6      238.34      217.55     22.68 o 
  12  12   6      276.74      241.29     21.46 o 
   1  13   6      192.49      180.10     15.19 o 
   2  13   6      152.78      205.09     29.02 o 
   3  13   6      150.00      166.46     15.82 o 
   4  13   6     1024.14     1023.48     29.99 o 
   5  13   6       55.96       60.71     14.90 o 
   6  13   6      695.10      747.38     16.71 o 
   7  13   6      406.68      392.43     16.72 o 
   8  13   6      373.95      417.96     30.04 o 
   9  13   6     1292.32     1324.73     36.04 o 
  10  13   6     1283.77     1296.42     38.62 o 
  11  13   6      136.88      104.24     20.87 o 
  12  13   6      334.90      305.09     34.36 o 
   0  14   6     5991.04     6366.37     95.97 o 
   1  14   6      303.41      282.63     16.74 o 
   2  14   6     1502.31     1542.73     19.35 o 
   3  14   6      201.94      205.60     15.30 o 
   4  14   6      515.20      522.65     16.86 o 
   5  14   6      204.53      219.06     14.41 o 
   6  14   6     3164.89     3288.48     60.30 o 
   7  14   6        0.34       26.03     16.31 o 
   8  14   6      302.05      303.07     19.62 o 
   9  14   6      256.45      273.58     19.75 o 
  10  14   6      503.20      465.29     53.79 o 
  11  14   6       67.07       23.81     27.48 o 
   1  15   6      564.05      551.34     17.21 o 
   2  15   6      586.98      575.24     14.39 o 
   3  15   6      572.23      565.91     16.02 o 
   4  15   6      212.96      211.45     14.07 o 
   5  15   6        0.27       -7.53     15.76 o 
   6  15   6       68.13       59.76     16.08 o 
   7  15   6      377.98      381.38     19.88 o 
   8  15   6      121.82       69.46     21.14 o 
   9  15   6       57.85       49.79     17.53 o 
  10  15   6       73.83       60.26     22.52 o 
   0  16   6     3412.36     3750.23     37.47 o 
   1  16   6       23.09       42.70     16.57 o 
   2  16   6     1833.74     2020.91     22.77 o 
   3  16   6      161.94      141.01     19.13 o 
   4  16   6      539.45      514.30     17.82 o 
   5  16   6       87.40       87.48     17.61 o 
   6  16   6     1080.13     1023.31     27.80 o 
   7  16   6       15.93       23.55     18.33 o 
   8  16   6     2118.23     2010.62     59.99 o 
   1  17   6       74.07       54.88     14.98 o 
   2  17   6        4.40       13.14     17.30 o 
   3  17   6      147.42      171.24     16.68 o 
   4  17   6       37.33       31.71     19.66 o 
   5  17   6        2.59        7.46     18.49 o 
   6  17   6       69.33       76.41     20.87 o 
   7  17   6       15.64       -5.01     23.77 o 
   0  18   6     1170.77     1035.60     55.42 o 
   1  18   6       46.35       26.00     17.55 o 
   2  18   6      502.09      436.69     20.66 o 
   3  18   6        0.66      -18.72     19.37 o 
   4  18   6      343.56      352.08     22.88 o 
   5  18   6       34.56       33.27     33.21 o 
   1   1   7      382.31      393.80     15.58 o 
   2   1   7      225.71      244.28     15.15 o 
   3   1   7     8839.67     7767.06     30.52 o 
   4   1   7      103.75       93.54     15.13 o 
   5   1   7     4940.60     4424.80     54.65 o 
   6   1   7       10.03        5.42     14.53 o 
   7   1   7       95.37      120.08     13.84 o 
   8   1   7       60.79       79.17     15.24 o 
   9   1   7     2962.68     3001.03     22.97 o 
  10   1   7      652.40      606.57     18.01 o 
  11   1   7     7184.73     7595.93     49.99 o 
  12   1   7        8.77       13.10     14.07 o 
  13   1   7     3622.95     3645.85     30.60 o 
  14   1   7        0.75        2.58     16.00 o 
  15   1   7      118.55      107.45     19.19 o 
  16   1   7       18.40        9.06     23.45 o 
   0   2   7     1878.21     1629.08     35.14 o 
   1   2   7     7595.00     7254.02     33.90 o 
   2   2   7     1348.44     1196.94     17.61 o 
   3   2   7      177.92      111.49     14.56 o 
   4   2   7        3.11       23.44     13.31 o 
   5   2   7        3.14        3.97     13.31 o 
   6   2   7      884.81      938.11     19.57 o 
   7   2   7      290.80      325.07     15.43 o 
   8   2   7      222.32      196.17     16.00 o 
   9   2   7     5085.60     4940.89     61.29 o 
  10   2   7      381.90      369.95     17.51 o 
  11   2   7       84.70       96.74     14.63 o 
  12   2   7        0.39        4.37     15.96 o 
  13   2   7      210.20      218.02     13.92 o 
  14   2   7      210.03      241.78     19.08 o 
  15   2   7       26.95       28.87     15.83 o 
  16   2   7        4.18        6.44     21.66 o 
   1   3   7     7987.23     7050.80     31.04 o 
   2   3   7        2.87        6.71     13.73 o 
   3   3   7    16036.56    15375.76     62.16 o 
   4   3   7      623.32      687.91     17.62 o 
   5   3   7     5197.01     4579.33     35.14 o 
   6   3   7       24.07       15.27     16.88 o 
   7   3   7     2924.66     2745.83     24.48 o 
   8   3   7      265.49      265.03     17.32 o 
   9   3   7     3007.01     2808.84     25.11 o 
  10   3   7        0.02       -4.65     17.61 o 
  11   3   7     1540.84     1652.49     19.92 o 
  12   3   7       96.66       90.26     18.61 o 
  13   3   7     2739.85     2753.27     23.37 o 
  14   3   7      117.29      117.95     18.04 o 
  15   3   7      394.57      395.38     19.16 o 
  16   3   7       98.69      109.73     23.08 o 
   0   4   7       83.85      153.77     21.20 o 
   1   4   7     6830.45     6499.71     34.83 o 
   2   4   7     1378.46     1333.46     23.71 o 
   3   4   7     1792.12     1507.82     20.76 o 
   4   4   7        0.53       -3.42     17.15 o 
   5   4   7      388.86      351.19     16.78 o 
   6   4   7      968.22      995.16     18.97 o 
   7   4   7      704.06      704.20     19.64 o 
   8   4   7      391.24      327.22     19.48 o 
   9   4   7     6522.89     7217.99     58.69 o 
  10   4   7        1.90       10.89     17.58 o 
  11   4   7      312.62      308.94     16.17 o 
  12   4   7      147.57      142.48     20.39 o 
  13   4   7      702.64      679.11     19.71 o 
  14   4   7      399.25      421.98     22.08 o 
  15   4   7      320.59      290.73     20.27 o 
  16   4   7        8.21       30.15     21.64 o 
   1   5   7    41530.61    45979.01    208.24 o 
   2   5   7     3713.05     3943.74     27.15 o 
   3   5   7      501.10      310.18     18.18 o 
   4   5   7       26.97       41.23     17.16 o 
   5   5   7    10998.62    11529.62     68.31 o 
   6   5   7       13.06       15.18     18.23 o 
   7   5   7     7401.88     7062.68     79.20 o 
   8   5   7       43.50       34.19     16.62 o 
   9   5   7      154.42      198.00     20.62 o 
  10   5   7      144.51      112.85     17.75 o 
  11   5   7     1751.44     1705.83     29.90 o 
  12   5   7        4.88       32.05     19.95 o 
  13   5   7     2823.66     3052.13     65.15 o 
  14   5   7      714.34      740.55     38.79 o 
  15   5   7      866.27      720.38     33.31 o 
   0   6   7      600.64      663.92     28.62 o 
   1   6   7    10435.00    11361.47     58.47 o 
   2   6   7       50.38       62.77     16.21 o 
   3   6   7     1703.32     1735.81     20.99 o 
   4   6   7      668.49      662.22     20.37 o 
   5   6   7     7660.26     7878.22     34.47 o 
   6   6   7      187.13      197.79     17.02 o 
   7   6   7       19.34       15.14     14.54 o 
   8   6   7        1.03        1.91     19.12 o 
   9   6   7     2353.56     2456.34     30.26 o 
  10   6   7       85.27      132.90     27.53 o 
  11   6   7      598.34      530.73     20.37 o 
  12   6   7       11.38       -7.45     22.70 o 
  13   6   7       41.71       54.23     27.24 o 
  14   6   7        5.31       19.93     20.93 o 
  15   6   7        1.07        4.73     26.14 o 
   1   7   7    14173.37    14595.82     45.47 o 
   2   7   7       28.23       31.02     14.70 o 
   3   7   7      140.80      132.53     18.80 o 
   4   7   7        0.08       -0.55     16.83 o 
   5   7   7     2919.58     2881.60     49.86 o 
   6   7   7      287.37      269.62     16.37 o 
   7   7   7    13608.95    13799.74    117.63 o 
   8   7   7     1156.92     1199.24     22.02 o 
   9   7   7      920.05     1005.14     21.14 o 
  10   7   7        0.01        1.90     18.59 o 
  11   7   7      328.86      375.21     17.31 o 
  12   7   7       28.41       28.21     18.04 o 
  13   7   7     2821.46     2898.78     35.01 o 
  14   7   7       82.72       94.95     22.85 o 
  15   7   7     2015.58     1867.72     77.47 o 
   0   8   7      609.76      734.33     31.80 o 
   1   8   7      237.36      291.36     21.41 o 
   2   8   7     3306.00     3426.63     42.03 o 
   3   8   7      625.01      644.25     17.18 o 
   4   8   7      543.05      544.14     14.25 o 
   5   8   7      388.83      389.42     14.63 o 
   6   8   7      447.12      422.73     13.52 o 
   7   8   7     1728.83     1825.90     24.81 o 
   8   8   7       59.10       76.86     22.50 o 
   9   8   7      337.22      360.81     22.75 o 
  10   8   7      844.25      758.98     46.53 o 
  11   8   7      490.28      486.15     17.57 o 
  12   8   7        2.95      -22.51     22.51 o 
  13   8   7        0.14        4.94     21.42 o 
  14   8   7       70.79       58.78     20.66 o 
   1   9   7     2477.61     2280.01     28.04 o 
   2   9   7      124.71      108.28     13.13 o 
   3   9   7      934.16      908.36     17.12 o 
   4   9   7       21.98       12.06     13.34 o 
   5   9   7      362.53      383.95     14.48 o 
   6   9   7       34.25       15.66     19.01 o 
   7   9   7     5123.43     5565.01     74.34 o 
   8   9   7      215.00      260.20     18.16 o 
   9   9   7     3913.66     4083.75     50.60 o 
  10   9   7      215.10      197.03     17.11 o 
  11   9   7      326.62      304.29     15.99 o 
  12   9   7      179.59      146.71     25.59 o 
  13   9   7      848.70      849.99     27.33 o 
  14   9   7       15.49       10.27     27.09 o 
   0  10   7      473.26      514.60     19.69 o 
   1  10   7      317.83      299.19     14.83 o 
   2  10   7      125.11      141.54     15.15 o 
   3  10   7      429.76      398.31     15.95 o 
   4  10   7     2714.91     2863.26     30.32 o 
   5  10   7     1484.42     1569.55     21.16 o 
   6  10   7     1828.51     1819.95     20.06 o 
   7  10   7      194.29      216.86     17.07 o 
   8  10   7     1293.79     1377.19     18.71 o 
   9  10   7        3.74      -14.32     14.32 o 
  10  10   7       14.15       13.21     15.98 o 
  11  10   7       29.22        3.40     19.76 o 
  12  10   7        0.36        0.01     20.16 o 
  13  10   7       11.47       30.84     22.00 o 
   1  11   7     1075.33     1216.00     19.61 o 
   2  11   7       91.56       87.11     14.79 o 
   3  11   7     2661.90     2833.00     21.46 o 
   4  11   7      254.40      250.05     15.67 o 
   5  11   7       84.59      104.95     15.26 o 
   6  11   7       64.33       80.18     17.35 o 
   7  11   7     1285.13     1348.30     19.73 o 
   8  11   7       70.30       82.01     21.48 o 
   9  11   7     2432.42     2478.53     54.45 o 
  10  11   7       45.68       32.21     19.76 o 
  11  11   7      479.08      460.75     21.62 o 
  12  11   7       20.77        9.24     21.40 o 
  13  11   7      335.02      215.29     33.80 o 
   0  12   7       54.67       36.63     20.47 o 
   1  12   7      207.45      214.76     17.16 o 
   2  12   7       49.84       54.41     14.31 o 
   3  12   7      150.00      171.49     14.42 o 
   4  12   7      230.45      253.33     15.41 o 
   5  12   7      228.72      254.10     19.98 o 
   6  12   7        3.40       29.73     16.59 o 
   7  12   7     1071.92     1040.50     20.20 o 
   8  12   7      112.43      121.47     18.36 o 
   9  12   7       24.95       45.79     17.49 o 
  10  12   7        2.86        3.79     29.67 o 
  11  12   7       13.20       21.28     24.99 o 
  12  12   7       77.26       54.98     24.70 o 
   1  13   7      831.87      890.75     18.16 o 
   2  13   7      859.39      890.40     15.84 o 
   3  13   7     3504.27     3719.69     60.70 o 
   4  13   7       30.14       -3.78     14.95 o 
   5  13   7     1597.01     1665.21     22.57 o 
   6  13   7        1.82       17.58     14.26 o 
   7  13   7      554.71      503.02     15.91 o 
   8  13   7      106.59      118.03     17.62 o 
   9  13   7      799.89      835.10     31.93 o 
  10  13   7      149.38      198.48     22.02 o 
  11  13   7     1135.00     1021.80     64.29 o 
   0  14   7        0.94       16.12     24.19 o 
   1  14   7        1.49       24.37     13.80 o 
   2  14   7       16.77       12.51     15.72 o 
   3  14   7        0.23       16.30     20.50 o 
   4  14   7     1204.33     1263.79     16.84 o 
   5  14   7       56.96       65.18     13.51 o 
   6  14   7       67.02       52.68     18.52 o 
   7  14   7     1050.81     1094.85     19.04 o 
   8  14   7      484.01      517.20     24.84 o 
   9  14   7      448.77      417.52     20.11 o 
  10  14   7        9.66       19.18     28.10 o 
   1  15   7      777.38      742.86     18.82 o 
   2  15   7       28.32       44.25     15.36 o 
   3  15   7     4670.99     4650.05     63.56 o 
   4  15   7      150.04      145.29     20.89 o 
   5  15   7     1690.08     1751.49     20.49 o 
   6  15   7       66.58       34.00     17.18 o 
   7  15   7       45.14       28.35     20.19 o 
   8  15   7      541.99      446.69     28.79 o 
   9  15   7      856.06      812.13     34.13 o 
   0  16   7       90.41       86.03     25.45 o 
   1  16   7      743.77      695.74     24.45 o 
   2  16   7      622.55      612.13     20.96 o 
   3  16   7       35.23       34.01     17.71 o 
   4  16   7      116.86      102.67     19.00 o 
   5  16   7       41.17       38.41     17.73 o 
   6  16   7       17.58       19.90     16.87 o 
   7  16   7       28.13       24.03     18.35 o 
   8  16   7      102.66      107.04     23.68 o 
   1  17   7      212.72      178.34     17.92 o 
   2  17   7      248.20      212.78     19.08 o 
   3  17   7     1776.51     1743.75     56.45 o 
   4  17   7        1.12       16.29     16.20 o 
   5  17   7     1494.80     1332.55     39.47 o 
   6  17   7        0.01        3.24     19.99 o 
   0  18   7       59.50       28.75     25.86 o 
   1  18   7      277.14      252.04     21.75 o 
   2  18   7      166.41      158.49     21.05 o 
   3  18   7       57.80       10.36     20.69 o 
   4  18   7       86.11       84.16     20.47 o 
   0   0   8     3297.01     2596.39     74.88 o 
   1   0   8        6.33      -12.94     20.52 o 
   2   0   8     5589.68     5477.98     62.08 o 
   3   0   8     1006.43      875.10     20.18 o 
   4   0   8      327.91      340.01     23.10 o 
   5   0   8      567.57      592.21     23.51 o 
   6   0   8    11328.35    11204.45     63.48 o 
   7   0   8        4.68       27.41     20.36 o 
   8   0   8    13144.39    13603.86     54.45 o 
   9   0   8       15.73       -2.27     21.97 o 
  10   0   8      453.61      510.40     27.32 o 
  11   0   8      141.95      163.39     21.52 o 
  12   0   8       76.82      115.96     23.63 o 
  13   0   8      823.64      751.27     22.02 o 
  14   0   8    10659.02    10932.43    127.70 o 
  15   0   8        1.57       -4.58     26.62 o 
  16   0   8     1038.11      961.04     40.18 o 
   1   1   8        9.04        2.33     14.38 o 
   2   1   8      999.06     1106.41     16.59 o 
   3   1   8      115.53      126.77     15.24 o 
   4   1   8     1861.30     1806.19     18.58 o 
   5   1   8      359.42      310.96     15.73 o 
   6   1   8      772.85      783.52     17.84 o 
   7   1   8      158.04      142.49     14.64 o 
   8   1   8      153.17      161.86     16.58 o 
   9   1   8      360.58      335.99     16.73 o 
  10   1   8       33.08       21.03     17.98 o 
  11   1   8      179.02      213.16     17.73 o 
  12   1   8        7.13       -2.16     15.03 o 
  13   1   8        4.43      -13.27     13.27 o 
  14   1   8       16.55        4.92     18.66 o 
  15   1   8       24.50       25.52     19.00 o 
  16   1   8       49.87       48.05     20.28 o 
   0   2   8    47874.95    55576.96    339.98 o 
   1   2   8      924.24     1075.75     17.88 o 
   2   2   8     2483.00     2113.56     20.02 o 
   3   2   8      279.25      303.33     16.43 o 
   4   2   8       12.95       19.32     12.63 o 
   5   2   8      252.55      233.31     13.15 o 
   6   2   8     9020.64     9193.03     71.31 o 
   7   2   8       68.60       36.28     14.43 o 
   8   2   8     5945.08     6097.49     80.14 o 
   9   2   8      792.60      840.37     19.20 o 
  10   2   8      546.98      577.07     18.19 o 
  11   2   8       20.33       11.46     13.29 o 
  12   2   8     2223.30     2155.02     20.40 o 
  13   2   8      284.96      257.96     13.79 o 
  14   2   8     3861.41     4089.65     44.63 o 
  15   2   8       21.03       30.61     19.67 o 
  16   2   8     1195.86     1127.65     26.36 o 
   1   3   8      207.09      214.07     15.74 o 
   2   3   8      337.04      218.66     14.80 o 
   3   3   8      712.13      697.85     16.12 o 
   4   3   8      122.26      134.70     15.08 o 
   5   3   8      955.59      994.68     15.17 o 
   6   3   8     4078.83     4018.82     48.14 o 
   7   3   8       57.02       60.21     14.13 o 
   8   3   8        1.69       19.73     17.40 o 
   9   3   8      276.41      257.43     19.56 o 
  10   3   8      711.70      638.06     18.56 o 
  11   3   8      311.58      382.93     16.10 o 
  12   3   8     1222.24     1200.35     22.12 o 
  13   3   8      733.82      721.01     17.00 o 
  14   3   8      250.88      236.58     17.18 o 
  15   3   8       13.79       14.08     16.43 o 
   0   4   8    19157.44    19918.51    292.92 o 
   1   4   8     1861.42     1726.19     24.67 o 
   2   4   8     5476.73     5131.91     43.69 o 
   3   4   8      915.32      828.35     16.38 o 
   4   4   8     5636.99     5341.80     49.41 o 
   5   4   8       25.02       47.31     15.45 o 
   6   4   8     5466.75     5421.53     32.25 o 
   7   4   8      900.07      925.35     19.86 o 
   8   4   8     3791.07     3751.22     26.77 o 
   9   4   8      169.19      236.53     21.97 o 
  10   4   8      242.26      310.95     16.62 o 
  11   4   8        3.67        0.13     17.93 o 
  12   4   8     2020.56     2083.94     25.14 o 
  13   4   8      250.73      305.28     19.19 o 
  14   4   8     1014.47     1029.75     21.48 o 
  15   4   8       82.37       72.15     17.99 o 
   1   5   8     1547.97     1723.43     20.75 o 
   2   5   8     1589.89     1557.41     18.77 o 
   3   5   8       10.34        8.94     15.59 o 
   4   5   8      310.19      314.94     16.51 o 
   5   5   8       34.46       53.25     16.77 o 
   6   5   8     1081.85      957.61     18.35 o 
   7   5   8        0.03        0.09     16.48 o 
   8   5   8       74.62       77.66     20.63 o 
   9   5   8      231.90      222.29     19.35 o 
  10   5   8      570.10      612.60     18.72 o 
  11   5   8      770.05      759.67     23.34 o 
  12   5   8       86.02      111.05     17.96 o 
  13   5   8       80.94       95.94     24.28 o 
  14   5   8     1000.45     1036.29     34.33 o 
  15   5   8       69.62       64.69     20.82 o 
   0   6   8     6197.52     6318.68     92.64 o 
   1   6   8      130.73       90.66     17.30 o 
   2   6   8     4764.27     4606.01     25.73 o 
   3   6   8      158.29      111.84     15.98 o 
   4   6   8     5384.74     5588.50     47.28 o 
   5   6   8     2022.41     1880.38     23.92 o 
   6   6   8     5500.06     5566.18     40.90 o 
   7   6   8     2429.07     2396.37     23.04 o 
   8   6   8      132.52      179.04     20.31 o 
   9   6   8       31.36       52.80     15.98 o 
  10   6   8     3325.54     3585.39     46.17 o 
  11   6   8       33.34       43.59     19.32 o 
  12   6   8     2873.48     2754.21     55.90 o 
  13   6   8      211.65      249.11     21.75 o 
  14   6   8       72.88       61.01     19.46 o 
  15   6   8        1.49      -11.85     25.12 o 
   1   7   8      224.81      264.79     17.67 o 
   2   7   8       20.43       40.90     13.81 o 
   3   7   8      359.39      369.53     16.58 o 
   4   7   8     1183.90     1158.69     21.07 o 
   5   7   8      478.66      464.85     17.78 o 
   6   7   8        0.08       11.73     12.09 o 
   7   7   8      239.46      263.18     17.18 o 
   8   7   8      161.14      181.08     17.33 o 
   9   7   8      381.75      403.97     20.03 o 
  10   7   8      533.92      505.45     18.65 o 
  11   7   8      693.44      653.66     21.34 o 
  12   7   8       31.84       35.96     21.53 o 
  13   7   8       49.00       36.10     23.46 o 
  14   7   8      644.92      597.67     30.47 o 
   0   8   8       27.58        5.42     23.77 o 
   1   8   8      131.45      111.80     16.96 o 
   2   8   8     4616.42     4765.50     44.87 o 
   3   8   8      249.94      257.44     17.04 o 
   4   8   8     5427.10     5427.86     44.17 o 
   5   8   8      182.81      212.73     14.57 o 
   6   8   8     2204.86     2446.52     26.13 o 
   7   8   8       47.17       67.65     14.90 o 
   8   8   8       54.70       78.42     24.50 o 
   9   8   8       53.40      111.70     32.60 o 
  10   8   8     4080.46     4338.79     70.51 o 
  11   8   8       84.37      122.77     16.01 o 
  12   8   8     4212.78     4359.70     43.52 o 
  13   8   8      289.13      276.52     25.46 o 
  14   8   8      349.97      336.44     21.51 o 
   1   9   8        0.11       -1.94     14.11 o 
   2   9   8      445.67      467.95     14.42 o 
   3   9   8      486.65      492.73     15.32 o 
   4   9   8      766.66      806.94     15.38 o 
   5   9   8     4671.31     5022.14     26.51 o 
   6   9   8      944.33     1019.93     17.33 o 
   7   9   8     1941.96     1972.34     25.57 o 
   8   9   8     1291.18     1266.71     18.21 o 
   9   9   8      246.14      251.49     17.62 o 
  10   9   8       51.97       43.77     17.85 o 
  11   9   8      202.86      216.17     21.96 o 
  12   9   8      681.78      672.74     21.51 o 
  13   9   8       66.57       91.84     23.76 o 
  14   9   8      181.20      159.72     27.40 o 
   0  10   8        9.75      -13.82     27.03 o 
   1  10   8        0.44       17.52     14.90 o 
   2  10   8     1688.07     1735.88     32.21 o 
   3  10   8     1220.73     1327.72     19.55 o 
   4  10   8     6416.23     6886.88     34.14 o 
   5  10   8      719.17      701.15     16.16 o 
   6  10   8      607.63      681.38     15.31 o 
   7  10   8        4.86       -8.56     14.12 o 
   8  10   8      465.39      476.00     18.17 o 
   9  10   8       35.43       31.48     17.96 o 
  10  10   8     4810.74     5075.58     91.60 o 
  11  10   8        0.18       22.49     23.82 o 
  12  10   8     2011.42     1877.70     26.66 o 
  13  10   8      148.20      120.91     24.39 o 
   1  11   8      447.10      455.48     17.40 o 
   2  11   8     5574.77     5840.98     54.92 o 
   3  11   8       35.39       50.27     16.01 o 
   4  11   8     1218.47     1299.78     20.64 o 
   5  11   8       66.70       84.71     14.94 o 
   6  11   8      197.43      217.26     14.01 o 
   7  11   8      299.47      329.20     15.41 o 
   8  11   8     1962.89     1963.01     46.07 o 
   9  11   8      150.67      107.70     18.70 o 
  10  11   8        3.12      -11.13     18.39 o 
  11  11   8        5.86       16.82     21.31 o 
  12  11   8      146.17      144.51     18.37 o 
   0  12   8       98.35      132.89     22.51 o 
   1  12   8      441.01      489.84     16.58 o 
   2  12   8     4298.05     4616.49     50.17 o 
   3  12   8      883.48      892.51     16.54 o 
   4  12   8     5735.48     5990.50     59.01 o 
   5  12   8        6.59       34.59     14.63 o 
   6  12   8      115.63      109.10     13.17 o 
   7  12   8      339.99      318.65     16.08 o 
   8  12   8     3210.10     3199.62     25.48 o 
   9  12   8      247.98      251.47     20.70 o 
  10  12   8     1321.45     1437.43     31.92 o 
  11  12   8       23.33       22.61     19.62 o 
  12  12   8      109.55      121.32     24.00 o 
   1  13   8     1508.39     1511.60     26.69 o 
   2  13   8      204.55      196.26     15.72 o 
   3  13   8      311.82      305.10     15.66 o 
   4  13   8      138.16      154.98     13.51 o 
   5  13   8       10.31       14.06     15.47 o 
   6  13   8      516.06      508.40     15.63 o 
   7  13   8        0.84       -0.36     16.43 o 
   8  13   8      339.42      325.32     18.26 o 
   9  13   8       80.60       44.44     19.91 o 
  10  13   8      737.64      671.55     23.63 o 
  11  13   8       72.32      109.75     24.23 o 
   0  14   8     2866.42     2851.14     27.69 o 
   1  14   8      419.15      407.59     14.08 o 
   2  14   8     1997.74     2012.56     30.91 o 
   3  14   8      950.38      952.07     15.64 o 
   4  14   8      878.26      902.85     20.90 o 
   5  14   8       61.57       74.85     15.38 o 
   6  14   8     1397.18     1512.52     29.20 o 
   7  14   8       44.43       24.02     17.44 o 
   8  14   8      498.89      501.23     25.29 o 
   9  14   8       16.79       36.01     18.16 o 
  10  14   8      839.78      792.41     43.64 o 
   1  15   8      221.83      216.05     16.81 o 
   2  15   8       11.44       32.29     16.41 o 
   3  15   8        6.32      -19.71     22.66 o 
   4  15   8       82.08       88.40     17.70 o 
   5  15   8      343.37      339.08     18.25 o 
   6  15   8      105.68      125.35     15.49 o 
   7  15   8      292.38      272.47     19.28 o 
   8  15   8       17.33      -10.33     18.40 o 
   9  15   8      327.34      280.31     23.40 o 
   0  16   8     1231.07     1312.80     28.88 o 
   1  16   8        0.75       15.11     18.73 o 
   2  16   8      822.22      813.03     17.88 o 
   3  16   8      440.62      435.75     19.63 o 
   4  16   8      438.68      338.67     28.71 o 
   5  16   8        3.09      -18.68     18.68 o 
   6  16   8     1153.17     1056.20     19.47 o 
   7  16   8       31.76       43.01     20.49 o 
   1  17   8        0.51       -2.74     17.38 o 
   2  17   8      328.72      286.07     22.48 o 
   3  17   8      270.05      221.87     18.20 o 
   4  17   8       81.96       54.40     14.71 o 
   5  17   8      206.21      184.90     20.92 o 
   6  17   8       53.46       67.82     28.46 o 
   0  18   8     1108.06     1056.53     62.47 o 
   1  18   8        6.50      -20.23     20.60 o 
   2  18   8      155.66      158.32     19.82 o 
   3  18   8        0.35      -22.96     40.94 o 
   1   1   9     1842.76     1690.02     22.09 o 
   2   1   9       47.07       39.64     12.62 o 
   3   1   9     9921.44    10121.16     61.20 o 
   4   1   9       20.08       27.57     13.84 o 
   5   1   9    11731.58    11993.98     42.19 o 
   6   1   9      181.67      182.84     13.52 o 
   7   1   9     2035.17     2159.52     21.60 o 
   8   1   9       22.36       30.45     13.01 o 
   9   1   9     3326.25     3428.46     27.78 o 
  10   1   9        0.27       -8.77     16.17 o 
  11   1   9     6788.19     7151.40     35.61 o 
  12   1   9       36.95       45.50     16.71 o 
  13   1   9     2081.91     2232.44     30.44 o 
  14   1   9        1.96      -13.34     16.02 o 
  15   1   9       13.47       17.70     17.55 o 
   0   2   9     9543.23    10853.33    137.47 o 
   1   2   9     4039.64     4220.19     22.49 o 
   2   2   9     2340.53     2300.49     19.79 o 
   3   2   9     1614.95     1593.32     17.63 o 
   4   2   9        8.80       -5.58     13.07 o 
   5   2   9     1129.31     1104.81     17.59 o 
   6   2   9      251.68      215.39     14.15 o 
   7   2   9        0.05        1.34     12.45 o 
   8   2   9      739.35      719.28     19.98 o 
   9   2   9      849.36      922.13     21.31 o 
  10   2   9       10.71      -13.87     17.36 o 
  11   2   9      215.28      206.80     17.10 o 
  12   2   9     1933.38     1877.58     22.09 o 
  13   2   9      619.59      675.85     18.97 o 
  14   2   9      134.31      138.48     17.49 o 
  15   2   9       49.39       60.00     17.17 o 
   1   3   9     3617.87     3732.37     22.42 o 
   2   3   9      474.91      437.49     14.35 o 
   3   3   9     4712.66     4781.57     27.72 o 
   4   3   9        0.00        9.65     12.26 o 
   5   3   9     7917.27     8079.40     69.25 o 
   6   3   9        2.98        4.33     15.23 o 
   7   3   9     1804.85     1835.03     20.61 o 
   8   3   9      120.18      130.60     14.79 o 
   9   3   9     2974.68     3076.99     27.40 o 
  10   3   9       20.29       22.25     14.46 o 
  11   3   9     1608.13     1702.47     18.15 o 
  12   3   9       53.40       63.46     14.35 o 
  13   3   9     2101.09     2229.20     24.83 o 
  14   3   9       17.25       29.14     17.41 o 
  15   3   9       96.83       62.39     16.58 o 
   0   4   9     1498.26     1512.45     26.40 o 
   1   4   9      924.14      774.73     16.88 o 
   2   4   9      605.89      626.28     15.80 o 
   3   4   9      402.95      441.50     14.94 o 
   4   4   9       17.89       28.95     13.56 o 
   5   4   9      875.03      736.72     14.38 o 
   6   4   9     2171.40     2086.36     22.66 o 
   7   4   9      911.99      933.56     16.94 o 
   8   4   9     1302.80     1371.77     21.86 o 
   9   4   9     2950.56     3091.22     22.92 o 
  10   4   9      326.67      299.60     16.15 o 
  11   4   9        0.25        7.97     14.11 o 
  12   4   9      187.33      198.27     16.45 o 
  13   4   9     2697.68     2582.76     63.97 o 
  14   4   9       24.72       26.93     15.92 o 
  15   4   9       41.32       30.58     21.50 o 
   1   5   9     4027.62     4141.10     24.18 o 
   2   5   9      276.17      284.80     18.49 o 
   3   5   9     2037.68     2010.66     18.16 o 
   4   5   9       89.14       69.07     15.50 o 
   5   5   9     1984.19     1937.86     21.74 o 
   6   5   9       43.05       49.16     17.78 o 
   7   5   9     6011.58     5843.13     55.98 o 
   8   5   9      512.39      550.57     22.72 o 
   9   5   9     1603.61     1662.69     28.25 o 
  10   5   9      178.95      169.74     18.13 o 
  11   5   9      270.26      294.06     23.82 o 
  12   5   9      143.52      139.66     18.98 o 
  13   5   9      795.61      842.35     21.98 o 
  14   5   9        8.36        8.64     21.33 o 
  15   5   9      833.60      819.80     23.52 o 
   0   6   9     1667.76     1542.01     28.21 o 
   1   6   9     3331.13     3396.76     21.75 o 
   2   6   9      255.20      291.80     13.68 o 
   3   6   9       48.52       43.53     13.73 o 
   4   6   9       13.92       10.01     15.32 o 
   5   6   9        1.28       -9.69     13.97 o 
   6   6   9     1066.56      983.16     18.16 o 
   7   6   9     2802.34     2938.70     43.41 o 
   8   6   9        2.40        5.17     20.86 o 
   9   6   9     1889.58     1942.20     32.95 o 
  10   6   9       16.06       10.72     20.80 o 
  11   6   9      491.50      495.13     22.12 o 
  12   6   9       83.60       72.38     24.62 o 
  13   6   9      318.41      306.47     24.68 o 
  14   6   9        1.53      -11.23     23.67 o 
  15   6   9      184.22      124.41     40.86 o 
   1   7   9     4201.95     4142.82     48.88 o 
   2   7   9       65.06       97.99     14.81 o 
   3   7   9      226.30      320.28     15.18 o 
   4   7   9      172.05      183.75     16.74 o 
   5   7   9     1160.51     1107.71     18.53 o 
   6   7   9      272.02      285.43     18.08 o 
   7   7   9     6059.19     6516.92     56.04 o 
   8   7   9      417.43      412.50     14.62 o 
   9   7   9     2257.80     2357.56     25.34 o 
  10   7   9       46.96       30.78     19.35 o 
  11   7   9       25.67       29.36     19.70 o 
  12   7   9       14.95       33.16     18.31 o 
  13   7   9      880.69      884.29     23.95 o 
  14   7   9       66.38       54.05     25.47 o 
   0   8   9      236.35      270.91     20.52 o 
   1   8   9     1901.25     1895.27     26.47 o 
   2   8   9      199.03      202.84     16.76 o 
   3   8   9       17.94       20.11     16.36 o 
   4   8   9     1554.02     1583.11     18.75 o 
   5   8   9      773.27      838.51     21.83 o 
   6   8   9     4852.51     5161.41     40.83 o 
   7   8   9      266.13      276.75     16.64 o 
   8   8   9      984.14     1063.30     19.14 o 
   9   8   9        9.25       20.65     20.48 o 
  10   8   9     1025.51     1071.44     21.20 o 
  11   8   9      280.99      267.00     25.23 o 
  12   8   9      735.91      750.02     21.62 o 
  13   8   9      116.37      126.54     24.03 o 
  14   8   9       18.67       30.70     23.00 o 
   1   9   9     3984.86     4155.14     29.08 o 
   2   9   9     1573.32     1584.21     19.15 o 
   3   9   9      859.50      870.97     17.91 o 
   4   9   9      122.53      166.28     18.62 o 
   5   9   9      592.81      641.18     17.73 o 
   6   9   9      327.03      375.62     15.93 o 
   7   9   9     6929.81     7421.55     40.94 o 
   8   9   9       52.37       63.17     14.93 o 
   9   9   9     2443.33     2494.57     52.09 o 
  10   9   9        8.67       23.34     14.82 o 
  11   9   9      387.77      416.65     20.59 o 
  12   9   9       88.37      107.10     21.59 o 
  13   9   9     1102.41      901.30     33.56 o 
   0  10   9      481.04      565.33     25.85 o 
   1  10   9        4.66       -6.75     17.13 o 
   2  10   9       69.93       71.95     14.56 o 
   3  10   9      182.54      169.19     16.81 o 
   4  10   9       46.46       66.59     15.23 o 
   5  10   9       54.04       38.78     13.39 o 
   6  10   9       52.83       67.88     15.25 o 
   7  10   9      423.46      435.51     17.98 o 
   8  10   9       60.98       45.82     17.72 o 
   9  10   9      413.45      436.70     18.70 o 
  10  10   9       21.99       13.78     24.43 o 
  11  10   9       22.55       15.47     23.88 o 
  12  10   9        0.33       -2.79     19.37 o 
  13  10   9      232.00      235.95     25.96 o 
   1  11   9     3883.09     4081.16     30.58 o 
   2  11   9       21.12        4.06     15.82 o 
   3  11   9      654.24      650.63     14.82 o 
   4  11   9      135.18      154.05     13.58 o 
   5  11   9     2512.22     2690.34     33.06 o 
   6  11   9      205.60      218.48     14.13 o 
   7  11   9     3896.44     4113.41     24.45 o 
   8  11   9      115.67      113.28     22.32 o 
   9  11   9      912.07      994.06     24.01 o 
  10  11   9       15.09       40.15     19.76 o 
  11  11   9     1591.05     1605.24     50.66 o 
  12  11   9        3.08      -23.26     23.26 o 
   0  12   9        2.53       53.27     21.72 o 
   1  12   9      465.67      493.13     16.53 o 
   2  12   9        1.29        0.60     13.62 o 
   3  12   9        0.28       -8.55     14.95 o 
   4  12   9        2.82       18.99     14.34 o 
   5  12   9     1567.84     1547.75     16.37 o 
   6  12   9       71.93       57.90     15.51 o 
   7  12   9        7.00       14.44     14.87 o 
   8  12   9        0.21       20.47     19.90 o 
   9  12   9      416.54      410.68     20.99 o 
  10  12   9      227.14      179.68     22.17 o 
  11  12   9       13.13        4.32     21.68 o 
   1  13   9     1917.37     1925.46     29.35 o 
   2  13   9       16.66       18.53     13.14 o 
   3  13   9     2822.88     2879.88     19.68 o 
   4  13   9       34.66       40.99     13.81 o 
   5  13   9     1324.50     1360.34     21.30 o 
   6  13   9       74.59       88.12     16.18 o 
   7  13   9      397.24      443.62     24.15 o 
   8  13   9        0.44      -11.96     17.41 o 
   9  13   9      747.32      660.52     22.36 o 
  10  13   9      154.98      129.66     21.93 o 
  11  13   9     1831.29     1377.50     51.89 o 
   0  14   9       31.01       43.25     16.52 o 
   1  14   9      274.82      282.01     13.52 o 
   2  14   9       12.28       43.38     13.38 o 
   3  14   9      114.66      150.16     13.68 o 
   4  14   9      197.64      226.57     15.06 o 
   5  14   9      400.87      416.41     17.74 o 
   6  14   9      296.05      317.06     17.86 o 
   7  14   9        0.81       12.68     15.82 o 
   8  14   9       35.23       42.85     19.91 o 
   9  14   9      309.95      247.27     19.62 o 
  10  14   9        3.22       -8.42     40.40 o 
   1  15   9      135.81      145.76     15.95 o 
   2  15   9      196.73      234.18     16.04 o 
   3  15   9     4354.75     4573.85     50.95 o 
   4  15   9      274.41      239.91     17.01 o 
   5  15   9      488.96      474.43     19.13 o 
   6  15   9       25.47       16.10     16.17 o 
   7  15   9       20.50       16.23     18.12 o 
   8  15   9       58.61       59.45     22.08 o 
   0  16   9      256.47      239.59     31.63 o 
   1  16   9      348.98      301.83     19.46 o 
   2  16   9      425.69      455.25     20.05 o 
   3  16   9      173.51      151.70     16.63 o 
   4  16   9      297.88      260.36     21.52 o 
   5  16   9       59.65       51.72     18.95 o 
   6  16   9      305.80      316.03     20.95 o 
   7  16   9        5.95       31.20     19.06 o 
   1  17   9      233.97      192.48     20.42 o 
   2  17   9      114.51       76.56     14.95 o 
   3  17   9      718.08      686.53     21.52 o 
   4  17   9       19.85        9.30     20.58 o 
   5  17   9      861.30      761.25     29.10 o 
   0   0  10    21845.29    21720.78    471.60 o 
   1   0  10     2772.41     2818.32     37.19 o 
   2   0  10     6875.98     6239.75     98.64 o 
   3   0  10     1257.10     1105.06     21.80 o 
   4   0  10     1600.97     1704.46     26.51 o 
   5   0  10       15.69       15.89     20.17 o 
   6   0  10     9960.07     9950.13    119.50 o 
   7   0  10       73.59       67.83     16.44 o 
   8   0  10    15802.71    16623.26    109.19 o 
   9   0  10     1227.91     1173.87     28.91 o 
  10   0  10       20.80       18.85     21.27 o 
  11   0  10      441.49      449.11     27.11 o 
  12   0  10     1263.70     1311.54     44.74 o 
  13   0  10       85.15       79.23     29.71 o 
  14   0  10     5606.06     5401.42     53.28 o 
  15   0  10        0.49       34.35     27.75 o 
   1   1  10       51.11       38.74     12.23 o 
   2   1  10     5485.23     5455.18     22.48 o 
   3   1  10      273.55      245.21     13.76 o 
   4   1  10        5.33      -12.92     13.54 o 
   5   1  10        2.72        1.59     14.31 o 
   6   1  10      166.60      149.76     14.47 o 
   7   1  10       97.32      127.74     15.03 o 
   8   1  10      142.72      141.14     17.60 o 
   9   1  10       18.90       24.35     16.69 o 
  10   1  10      571.36      501.23     16.48 o 
  11   1  10      164.16      170.74     17.22 o 
  12   1  10      368.28      289.51     16.20 o 
  13   1  10      296.58      294.51     18.86 o 
  14   1  10        0.71        2.55     16.87 o 
  15   1  10       80.36      100.30     20.06 o 
   0   2  10    48500.98    55659.72    351.79 o 
   1   2  10     2391.48     2636.90     23.92 o 
   2   2  10      339.16      202.93     14.36 o 
   3   2  10      382.50      372.82     14.05 o 
   4   2  10     3397.14     3227.48     20.97 o 
   5   2  10      440.33      427.64     13.99 o 
   6   2  10     5259.87     5089.42     25.48 o 
   7   2  10      532.18      452.40     16.01 o 
   8   2  10    10796.13    11433.50     54.57 o 
   9   2  10        0.38      -15.86     16.45 o 
  10   2  10      347.10      350.87     18.03 o 
  11   2  10      411.50      379.97     17.70 o 
  12   2  10     2305.71     2302.97     22.25 o 
  13   2  10       16.11        3.22     15.83 o 
  14   2  10     1712.65     1681.75     30.81 o 
  15   2  10       11.61       29.60     20.33 o 
   1   3  10      390.02      363.64     15.58 o 
   2   3  10      660.93      649.19     14.04 o 
   3   3  10      895.07      890.58     14.61 o 
   4   3  10      785.50      723.24     13.65 o 
   5   3  10     1304.28     1300.50     15.54 o 
   6   3  10      843.11      847.66     19.30 o 
   7   3  10       39.60       46.69     14.71 o 
   8   3  10     2546.03     2437.40     22.02 o 
   9   3  10       52.83       78.25     15.82 o 
  10   3  10     1216.37     1227.17     24.15 o 
  11   3  10      496.93      502.11     16.51 o 
  12   3  10      264.37      274.61     14.47 o 
  13   3  10      244.41      227.79     17.63 o 
  14   3  10      111.57      130.98     19.08 o 
  15   3  10       32.76       59.16     22.54 o 
   0   4  10     1884.72     1503.77     22.63 o 
   1   4  10       91.67       76.79     14.03 o 
   2   4  10     2026.00     1855.30     23.09 o 
   3   4  10      158.84      167.44     16.17 o 
   4   4  10     4024.39     4074.67     21.41 o 
   5   4  10      204.07      218.02     12.70 o 
   6   4  10     1468.51     1403.13     17.85 o 
   7   4  10      442.43      507.22     18.10 o 
   8   4  10     4312.68     4566.76     41.77 o 
   9   4  10       67.69       97.13     16.65 o 
  10   4  10      316.49      333.26     17.29 o 
  11   4  10       27.03       32.03     12.26 o 
  12   4  10      784.50      851.77     17.93 o 
  13   4  10       30.45       77.57     21.61 o 
  14   4  10     1089.43      959.26     28.64 o 
  15   4  10      583.34      569.09     22.67 o 
   1   5  10       58.74       84.05     13.76 o 
   2   5  10     1582.17     1484.09     16.76 o 
   3   5  10     1752.68     1711.01     17.72 o 
   4   5  10       36.28       45.22     13.30 o 
   5   5  10      488.97      473.88     17.27 o 
   6   5  10     1049.90     1039.44     16.55 o 
   7   5  10       27.12       35.75     16.86 o 
   8   5  10       78.83      100.78     19.03 o 
   9   5  10      108.66      160.52     19.56 o 
  10   5  10      481.26      487.64     18.83 o 
  11   5  10        0.19        6.68     15.40 o 
  12   5  10        0.17       14.40     19.93 o 
  13   5  10        3.48       16.12     18.33 o 
  14   5  10      323.41      234.63     20.61 o 
   0   6  10      343.41      302.13     19.56 o 
   1   6  10      301.53      321.36     14.44 o 
   2   6  10     5578.40     5753.01     39.67 o 
   3   6  10      103.86      104.31     13.03 o 
   4   6  10     3873.73     3696.44     21.76 o 
   5   6  10       73.33       99.14     14.04 o 
   6   6  10       37.24       53.31     21.78 o 
   7   6  10      176.55      196.06     19.71 o 
   8   6  10      260.39      288.29     20.99 o 
   9   6  10      295.70      313.52     18.53 o 
  10   6  10     4277.73     4322.82     44.43 o 
  11   6  10       24.82       27.08     16.13 o 
  12   6  10      816.40      851.50     23.47 o 
  13   6  10        4.80       -5.26     18.26 o 
  14   6  10      397.80      372.44     24.22 o 
   1   7  10      168.79      182.18     13.64 o 
   2   7  10       17.19       28.56     14.05 o 
   3   7  10      506.02      516.09     14.53 o 
   4   7  10       12.84       23.97     14.96 o 
   5   7  10     1521.86     1664.99     22.46 o 
   6   7  10      336.18      326.30     19.94 o 
   7   7  10       22.05       20.96     17.18 o 
   8   7  10       82.63      105.49     15.59 o 
   9   7  10      819.34      864.44     21.37 o 
  10   7  10       37.57       17.36     16.52 o 
  11   7  10      196.76      183.27     20.71 o 
  12   7  10       14.64       24.95     19.60 o 
  13   7  10      152.28      156.61     21.47 o 
  14   7  10      637.07      515.23     24.98 o 
   0   8  10      360.00      415.33     23.92 o 
   1   8  10       82.71       89.18     14.13 o 
   2   8  10     3273.14     3211.23     39.48 o 
   3   8  10      169.49      201.50     18.09 o 
   4   8  10     8665.33     9204.26     48.28 o 
   5   8  10     4364.86     4608.89     56.28 o 
   6   8  10     1280.83     1327.46     19.45 o 
   7   8  10     1460.66     1532.10     21.16 o 
   8   8  10      186.79      196.77     15.57 o 
   9   8  10        4.35        6.92     16.99 o 
  10   8  10     3998.72     4086.46     91.90 o 
  11   8  10        4.96       20.14     19.78 o 
  12   8  10     1115.09     1007.86     22.74 o 
  13   8  10       15.18        6.72     21.11 o 
   1   9  10      103.62      125.25     17.63 o 
   2   9  10      194.51      240.69     18.95 o 
   3   9  10      287.23      303.79     17.51 o 
   4   9  10       29.50       25.32     16.29 o 
   5   9  10      117.48      122.01     15.07 o 
   6   9  10        1.90       12.69     16.89 o 
   7   9  10       11.85        5.93     14.46 o 
   8   9  10       37.28       12.57     13.46 o 
   9   9  10        7.55        7.64     16.55 o 
  10   9  10      113.38      155.40     20.36 o 
  11   9  10       61.23       40.18     21.77 o 
  12   9  10       37.60       54.79     35.85 o 
  13   9  10       75.79       70.37     25.60 o 
   0  10  10      840.00      802.08     28.22 o 
   1  10  10       23.96       22.15     15.53 o 
   2  10  10     6698.84     7367.31     55.22 o 
   3  10  10      322.76      354.14     14.24 o 
   4  10  10     2278.39     2405.11     24.71 o 
   5  10  10       32.57       68.39     14.21 o 
   6  10  10     3520.79     3707.52     37.17 o 
   7  10  10     1206.92     1210.98     19.93 o 
   8  10  10       31.25       58.04     15.17 o 
   9  10  10       24.52       46.53     19.70 o 
  10  10  10     3770.61     4006.25     94.93 o 
  11  10  10        0.33       -2.75     19.44 o 
  12  10  10     2736.42     2597.23    169.96 o 
   1  11  10      518.56      543.58     17.52 o 
   2  11  10      334.94      366.19     15.39 o 
   3  11  10      187.20      215.82     16.80 o 
   4  11  10        2.43       -8.39     15.02 o 
   5  11  10       94.98       71.21     14.28 o 
   6  11  10      707.47      769.97     14.57 o 
   7  11  10      729.81      733.32     16.84 o 
   8  11  10       88.79       98.57     18.53 o 
   9  11  10        3.72       21.24     21.81 o 
  10  11  10      620.58      604.11     24.44 o 
  11  11  10        0.67      -19.53     19.53 o 
  12  11  10      329.19      352.04     22.40 o 
   0  12  10     2809.04     2901.38     59.96 o 
   1  12  10       60.16       89.48     13.46 o 
   2  12  10     2613.12     2731.72     31.98 o 
   3  12  10     1039.15     1035.05     16.19 o 
   4  12  10      890.97      920.62     15.47 o 
   5  12  10      635.42      620.09     14.03 o 
   6  12  10     6441.61     6351.53     78.65 o 
   7  12  10      231.85      272.91     18.97 o 
   8  12  10       96.27       74.69     20.34 o 
   9  12  10      673.33      676.67     34.42 o 
  10  12  10     1603.80     1591.51     52.75 o 
  11  12  10       27.39       19.58     25.64 o 
   1  13  10        4.10       18.34     14.72 o 
   2  13  10      492.66      533.24     13.64 o 
   3  13  10       34.23       42.42     13.00 o 
   4  13  10      133.17      155.01     13.11 o 
   5  13  10       81.48       66.28     14.47 o 
   6  13  10      546.18      584.51     18.96 o 
   7  13  10       28.02       28.50     17.06 o 
   8  13  10      140.15      149.05     20.28 o 
   9  13  10      540.91      549.75     25.54 o 
  10  13  10       51.48       55.66     27.53 o 
   0  14  10     1282.63     1362.35     23.01 o 
   1  14  10       10.46       -7.39     14.10 o 
   2  14  10     1784.53     1805.74     37.11 o 
   3  14  10     1335.03     1311.80     19.88 o 
   4  14  10       36.22       35.77     17.62 o 
   5  14  10       31.08       30.86     17.57 o 
   6  14  10     2279.89     2266.49     35.28 o 
   7  14  10      236.16      200.09     16.11 o 
   8  14  10      633.29      589.55     24.62 o 
   9  14  10       79.85       50.64     21.87 o 
   1  15  10        7.07       21.31     18.56 o 
   2  15  10      264.51      288.77     14.96 o 
   3  15  10        7.93       14.77     14.91 o 
   4  15  10        2.14       -6.76     16.41 o 
   5  15  10      171.55      166.53     16.23 o 
   6  15  10      244.07      226.85     17.98 o 
   7  15  10      301.72      260.69     26.56 o 
   8  15  10       10.26        2.85     23.51 o 
   0  16  10      617.30      617.74     39.43 o 
   1  16  10      183.16      145.51     18.85 o 
   2  16  10      588.73      594.16     19.71 o 
   3  16  10        7.21       10.19     17.22 o 
   4  16  10      143.84      101.08     15.80 o 
   5  16  10      167.84      159.90     20.62 o 
   6  16  10      344.02      356.41     22.29 o 
   1  17  10       35.13       55.56     22.09 o 
   2  17  10       75.53       49.05     20.86 o 
   3  17  10       94.87       70.82     17.79 o 
   4  17  10       13.55       14.11     35.09 o 
   1   1  11    10764.95    11205.49     44.17 o 
   2   1  11      251.02      262.64     12.45 o 
   3   1  11     7752.34     7223.97     26.76 o 
   4   1  11      186.70      208.41     12.76 o 
   5   1  11    10716.45    10344.14     63.97 o 
   6   1  11      458.90      434.08     15.99 o 
   7   1  11     1903.35     1892.42     31.91 o 
   8   1  11      121.83      139.98     16.40 o 
   9   1  11      606.47      749.95     16.15 o 
  10   1  11       65.80       43.63     14.68 o 
  11   1  11     6906.36     7021.19     51.12 o 
  12   1  11       11.48       21.85     15.95 o 
  13   1  11     3358.66     3447.96     26.09 o 
  14   1  11      188.28      193.42     17.31 o 
  15   1  11        9.53       24.98     19.60 o 
   0   2  11     4278.16     4454.62     44.16 o 
   1   2  11     5570.46     5762.27     22.96 o 
   2   2  11      200.45      167.85     13.24 o 
   3   2  11      170.71      230.60     12.76 o 
   4   2  11        0.23        5.83     12.80 o 
   5   2  11     1438.98     1351.81     14.81 o 
   6   2  11     1456.89     1409.14     17.46 o 
   7   2  11     1217.99     1237.97     22.63 o 
   8   2  11     1609.46     1741.89     20.72 o 
   9   2  11     1381.60     1382.66     18.67 o 
  10   2  11       16.51       21.70     16.89 o 
  11   2  11     1296.77     1264.22     28.15 o 
  12   2  11      104.00       84.75     19.14 o 
  13   2  11      210.44      257.07     16.85 o 
  14   2  11      415.36      376.43     20.06 o 
  15   2  11       10.82       15.33     21.41 o 
   1   3  11     3126.46     2949.84     22.12 o 
   2   3  11      155.43      147.51     13.92 o 
   3   3  11     4074.56     3813.51     30.23 o 
   4   3  11     2831.55     2786.30     19.04 o 
   5   3  11     4820.49     4687.01     26.89 o 
   6   3  11        1.18        5.55     14.60 o 
   7   3  11      622.57      632.66     19.27 o 
   8   3  11      384.18      426.03     19.00 o 
   9   3  11     2592.02     2725.57     23.44 o 
  10   3  11       99.07      104.90     14.68 o 
  11   3  11     1295.93     1402.78     23.72 o 
  12   3  11        4.71       -0.86     16.55 o 
  13   3  11     2610.88     2703.39     57.45 o 
  14   3  11      106.29      118.45     17.19 o 
   0   4  11      112.10      109.81     18.63 o 
   1   4  11     2732.68     2733.02     19.62 o 
   2   4  11      226.73      198.57     16.37 o 
   3   4  11      506.36      411.10     14.60 o 
   4   4  11      958.03      973.66     15.54 o 
   5   4  11    10133.16    10002.05     82.17 o 
   6   4  11      313.44      304.13     13.84 o 
   7   4  11      343.37      365.33     16.50 o 
   8   4  11       11.89       -4.15     18.25 o 
   9   4  11     1074.61     1140.86     20.28 o 
  10   4  11        0.89        4.45     16.12 o 
  11   4  11      300.83      299.71     15.07 o 
  12   4  11       20.38       -7.62     18.84 o 
  13   4  11     1078.14     1030.40     19.26 o 
  14   4  11      280.93      240.92     21.32 o 
   1   5  11     2530.31     2516.98     29.90 o 
   2   5  11        5.91        4.64     15.40 o 
   3   5  11     1773.97     1680.31     20.43 o 
   4   5  11       25.04       30.76     14.92 o 
   5   5  11       18.35       25.20     13.12 o 
   6   5  11      958.27     1012.19     18.20 o 
   7   5  11     2183.32     2377.61     34.70 o 
   8   5  11      392.21      379.68     16.15 o 
   9   5  11     1103.79     1142.80     23.34 o 
  10   5  11       48.83       33.91     15.98 o 
  11   5  11      928.63      915.96     25.28 o 
  12   5  11      287.99      316.71     17.38 o 
  13   5  11     1284.92     1301.96     42.00 o 
  14   5  11      166.04      211.06     20.94 o 
   0   6  11     1226.19     1216.70     22.10 o 
   1   6  11     1919.46     1984.57     18.68 o 
   2   6  11      320.97      300.58     14.89 o 
   3   6  11      661.89      629.44     19.51 o 
   4   6  11     1289.57     1204.85     16.03 o 
   5   6  11     1243.57     1334.51     23.70 o 
   6   6  11     1445.99     1472.17     28.39 o 
   7   6  11        0.39       11.35     13.79 o 
   8   6  11       45.86       58.15     19.70 o 
   9   6  11     1388.13     1518.51     29.02 o 
  10   6  11      301.65      305.06     14.64 o 
  11   6  11        6.64       15.67     17.98 o 
  12   6  11        9.43       29.77     17.06 o 
  13   6  11      200.71      192.12     23.91 o 
  14   6  11        2.91      -20.16     23.22 o 
   1   7  11     4620.07     4525.77     21.75 o 
   2   7  11       18.70       16.78     13.85 o 
   3   7  11       27.68       37.57     13.81 o 
   4   7  11       86.97       84.71     17.18 o 
   5   7  11     1809.44     1909.77     21.18 o 
   6   7  11      184.96      217.98     18.32 o 
   7   7  11     4202.98     4496.18     34.99 o 
   8   7  11      215.71      229.32     16.72 o 
   9   7  11      691.10      766.68     20.82 o 
  10   7  11       89.04      105.89     14.10 o 
  11   7  11       16.07       20.88     19.92 o 
  12   7  11        3.43       -2.54     16.06 o 
  13   7  11     1160.13      963.38     33.83 o 
   0   8  11     3101.08     3031.66     51.66 o 
   1   8  11        0.00       22.76     15.40 o 
   2   8  11       83.67       86.60     16.34 o 
   3   8  11       64.74       64.19     16.76 o 
   4   8  11        4.31        5.48     17.33 o 
   5   8  11       62.13       89.29     16.77 o 
   6   8  11      456.36      500.61     18.02 o 
   7   8  11       10.58       25.45     18.79 o 
   8   8  11       20.52       44.66     17.17 o 
   9   8  11      785.75      816.49     17.18 o 
  10   8  11      398.07      470.81     25.26 o 
  11   8  11      249.80      264.10     22.40 o 
  12   8  11        0.31       -0.25     19.43 o 
  13   8  11        9.74       31.61     27.50 o 
   1   9  11     7695.69     8015.66     53.28 o 
   2   9  11      470.19      480.77     16.20 o 
   3   9  11     1173.04     1159.45     23.88 o 
   4   9  11       12.40        7.49     17.98 o 
   5   9  11      811.18      876.39     21.40 o 
   6   9  11       73.76       42.43     16.18 o 
   7   9  11     4345.69     4465.40     77.62 o 
   8   9  11       60.20       53.84     16.18 o 
   9   9  11     1367.68     1305.33     19.60 o 
  10   9  11      142.63      182.39     30.08 o 
  11   9  11      290.01      314.39     23.60 o 
  12   9  11       23.19      -10.78     19.48 o 
   0  10  11      104.87      127.17     20.11 o 
   1  10  11      217.94      214.66     18.32 o 
   2  10  11        0.02       -0.54     16.45 o 
   3  10  11      235.38      285.25     20.51 o 
   4  10  11      351.22      390.53     20.53 o 
   5  10  11      313.83      328.66     14.08 o 
   6  10  11      538.02      577.66     18.43 o 
   7  10  11       38.86       32.13     15.52 o 
   8  10  11      209.02      201.46     14.30 o 
   9  10  11        0.85      -12.98     18.70 o 
  10  10  11        2.59      -13.01     18.49 o 
  11  10  11       46.61       25.81     18.37 o 
  12  10  11      371.46      257.62     24.59 o 
   1  11  11     2792.82     2929.71     31.43 o 
   2  11  11        0.46        2.36     12.29 o 
   3  11  11     3867.90     3998.53     46.03 o 
   4  11  11      325.16      377.03     17.90 o 
   5  11  11     1551.08     1583.89     17.91 o 
   6  11  11        0.73       -6.33     12.82 o 
   7  11  11     2720.87     2817.63     23.74 o 
   8  11  11        2.92       -1.10     17.09 o 
   9  11  11     2212.95     2229.10     66.91 o 
  10  11  11        0.28       -4.10     24.15 o 
  11  11  11      648.90      615.21     27.26 o 
   0  12  11      403.33      445.86     21.77 o 
   1  12  11      276.19      282.76     12.86 o 
   2  12  11       67.48       77.48     12.69 o 
   3  12  11      282.70      316.94     14.53 o 
   4  12  11       10.64       13.16     14.32 o 
   5  12  11       46.70       58.19     11.75 o 
   6  12  11        3.46        9.28     16.99 o 
   7  12  11      187.14      210.61     17.55 o 
   8  12  11        3.95       -4.88     16.40 o 
   9  12  11      531.50      468.72     32.09 o 
  10  12  11       87.53      106.52     22.00 o 
   1  13  11      647.32      669.60     15.02 o 
   2  13  11      509.51      455.03     14.00 o 
   3  13  11     2655.44     2606.38     30.02 o 
   4  13  11       33.50       49.43     17.69 o 
   5  13  11     1226.40     1366.31     22.00 o 
   6  13  11        5.70       17.26     15.82 o 
   7  13  11      677.76      625.02     18.51 o 
   8  13  11       45.65       42.52     19.20 o 
   9  13  11     1329.14     1355.75     25.80 o 
   0  14  11      171.87      168.10     20.48 o 
   1  14  11      148.22      167.34     17.71 o 
   2  14  11        0.69      -15.70     15.70 o 
   3  14  11       85.40      113.70     15.83 o 
   4  14  11       60.70       38.12     15.62 o 
   5  14  11       54.60       79.53     16.76 o 
   6  14  11      107.36       76.16     16.96 o 
   7  14  11      158.13      126.12     18.36 o 
   8  14  11        7.31      -12.10     26.11 o 
   1  15  11       94.25       90.92     14.95 o 
   2  15  11       79.21       82.04     14.95 o 
   3  15  11     1164.23     1158.34     30.89 o 
   4  15  11       64.36       59.65     18.62 o 
   5  15  11      844.80      817.98     20.43 o 
   6  15  11        0.87       -7.74     19.11 o 
   7  15  11       55.51       64.25     20.41 o 
   0  16  11       24.09        9.71     21.64 o 
   1  16  11       47.68       34.28     16.25 o 
   2  16  11      276.69      207.95     16.80 o 
   3  16  11        0.19      -17.18     17.18 o 
   4  16  11        0.73       24.55     19.51 o 
   5  16  11        7.05       32.98     18.32 o 
   1  17  11        9.82        7.89     24.82 o 
   2  17  11      332.73      228.16     27.05 o 
   0   0  12    14844.98    14774.89    115.66 o 
   1   0  12      135.67      115.01     20.94 o 
   2   0  12     4440.05     4522.53     51.41 o 
   3   0  12      110.76      126.11     15.50 o 
   4   0  12     1978.02     1944.75     32.22 o 
   5   0  12       62.10       68.74     19.66 o 
   6   0  12    17112.84    17638.53    304.13 o 
   7   0  12       84.24       58.32     26.72 o 
   8   0  12     8410.20     9394.22    114.07 o 
   9   0  12     2353.25     2526.53     29.12 o 
  10   0  12       18.92       13.56     18.36 o 
  11   0  12       20.86        2.12     19.93 o 
  12   0  12       21.36       68.04     24.60 o 
  13   0  12        1.31       13.16     27.32 o 
  14   0  12     2464.14     2168.39     72.87 o 
   1   1  12      761.95      789.65     12.65 o 
   2   1  12        9.66       16.60     12.84 o 
   3   1  12       34.25       29.20     12.75 o 
   4   1  12     3019.75     2978.91     28.86 o 
   5   1  12      560.37      531.23     15.35 o 
   6   1  12      770.99      801.12     18.19 o 
   7   1  12       21.87       26.48     15.21 o 
   8   1  12       53.73       54.03     15.71 o 
   9   1  12        6.21       36.89     19.63 o 
  10   1  12      339.67      330.95     14.51 o 
  11   1  12       26.52       16.67     14.87 o 
  12   1  12      103.23      100.36     17.26 o 
  13   1  12       67.96       73.88     19.67 o 
  14   1  12      126.58      135.32     16.37 o 
   0   2  12    24114.05    26675.58    288.89 o 
   1   2  12      975.93      892.02     15.59 o 
   2   2  12     3849.30     3786.30     24.80 o 
   3   2  12      294.38      323.26     12.33 o 
   4   2  12      726.25      754.66     13.79 o 
   5   2  12       28.63       29.05     13.15 o 
   6   2  12     1190.63     1328.48     19.00 o 
   7   2  12       76.78       71.34     16.13 o 
   8   2  12     8372.02     9352.41     41.06 o 
   9   2  12      354.01      407.75     15.67 o 
  10   2  12      440.38      412.30     14.70 o 
  11   2  12       50.20       40.26     13.23 o 
  12   2  12     1797.40     1876.17     22.32 o 
  13   2  12        0.43       13.09     20.17 o 
  14   2  12     3302.56     3406.22     89.14 o 
   1   3  12     1375.36     1244.31     17.18 o 
   2   3  12      302.42      239.52     13.29 o 
   3   3  12      344.75      315.26     13.19 o 
   4   3  12       41.47       28.83     12.50 o 
   5   3  12        3.26       19.11     12.89 o 
   6   3  12        8.33       34.13     16.95 o 
   7   3  12     1118.15     1122.52     17.58 o 
   8   3  12      876.76      925.07     16.69 o 
   9   3  12        2.49       -5.57     14.67 o 
  10   3  12     2156.23     2076.15     20.24 o 
  11   3  12       77.56       97.30     15.27 o 
  12   3  12      183.27      152.19     21.41 o 
  13   3  12        8.19      -15.00     16.77 o 
  14   3  12      793.22      814.38     23.36 o 
   0   4  12     1745.73     1947.00     40.48 o 
   1   4  12      192.96      162.69     12.50 o 
   2   4  12      254.49      278.78     13.30 o 
   3   4  12      715.36      699.87     15.04 o 
   4   4  12      550.87      587.20     14.40 o 
   5   4  12      214.63      244.84     17.65 o 
   6   4  12     9154.62     9754.50     61.11 o 
   7   4  12     2733.70     2773.56     21.15 o 
   8   4  12      791.11      905.61     16.37 o 
   9   4  12      505.41      500.22     16.86 o 
  10   4  12      889.30      917.40     24.50 o 
  11   4  12       30.40       42.87     20.03 o 
  12   4  12     1437.65     1458.90     26.54 o 
  13   4  12       64.15       56.29     16.79 o 
  14   4  12     1081.64      942.57     32.75 o 
   1   5  12       82.08       92.96     12.65 o 
   2   5  12     1013.10      973.18     14.98 o 
   3   5  12      668.51      637.14     15.44 o 
   4   5  12      277.93      266.94     15.59 o 
   5   5  12      392.41      420.49     17.61 o 
   6   5  12     1323.37     1330.10     20.19 o 
   7   5  12      316.17      339.55     15.17 o 
   8   5  12       12.78       14.25     14.07 o 
   9   5  12       49.31       22.27     15.67 o 
  10   5  12      509.03      516.90     17.84 o 
  11   5  12       20.79       -0.84     20.04 o 
  12   5  12       86.19       97.43     19.04 o 
  13   5  12       28.76       59.37     19.64 o 
  14   5  12       82.10      103.07     28.45 o 
   0   6  12      474.93      439.91     19.23 o 
   1   6  12       71.45       58.47     12.49 o 
   2   6  12     1631.53     1620.96     27.09 o 
   3   6  12      281.46      327.54     16.03 o 
   4   6  12      913.68      992.39     19.98 o 
   5   6  12     2033.51     2101.10     27.29 o 
   6   6  12     1958.05     2132.57     20.19 o 
   7   6  12      825.73      885.13     26.37 o 
   8   6  12      186.99      202.81     16.56 o 
   9   6  12      256.15      270.31     15.24 o 
  10   6  12     2547.22     2559.10     48.58 o 
  11   6  12      136.71      170.13     23.05 o 
  12   6  12     2897.33     2924.57     69.07 o 
  13   6  12      154.33      142.45     21.42 o 
   1   7  12      825.22      870.23     19.98 o 
   2   7  12      341.58      360.27     17.74 o 
   3   7  12        1.23      -14.10     19.06 o 
   4   7  12      344.59      366.64     17.20 o 
   5   7  12      659.29      663.21     16.16 o 
   6   7  12      543.52      557.47     17.62 o 
   7   7  12       35.47       23.29     13.21 o 
   8   7  12        0.52        7.85     12.89 o 
   9   7  12      103.23      108.30     18.68 o 
  10   7  12        4.74       -3.73     16.65 o 
  11   7  12        0.01      -16.10     17.79 o 
  12   7  12       68.84       82.27     24.43 o 
  13   7  12       50.72       69.96     23.60 o 
   0   8  12     1128.91     1294.73     26.81 o 
   1   8  12        1.89       -1.79     16.58 o 
   2   8  12     1817.63     1932.35     34.81 o 
   3   8  12      261.42      325.03     19.53 o 
   4   8  12     8622.06     9142.52     78.47 o 
   5   8  12       63.22       81.81     15.30 o 
   6   8  12      309.17      321.46     15.50 o 
   7   8  12      350.52      361.43     17.61 o 
   8   8  12      207.09      191.50     15.70 o 
   9   8  12      267.30      259.41     20.54 o 
  10   8  12     1678.47     1748.86     21.21 o 
  11   8  12        6.94       32.27     18.08 o 
  12   8  12     2033.09     1797.37     65.74 o 
   1   9  12      799.66      849.64     23.30 o 
   2   9  12      433.67      441.50     15.50 o 
   3   9  12        7.36       22.63     15.33 o 
   4   9  12      326.86      325.37     15.10 o 
   5   9  12        6.86       22.34     13.20 o 
   6   9  12       21.48        2.21     15.74 o 
   7   9  12        7.98       25.37     12.82 o 
   8   9  12     1118.22     1134.54     28.83 o 
   9   9  12       20.14       19.84     18.26 o 
  10   9  12       51.93       45.74     23.23 o 
  11   9  12        0.00       18.98     16.90 o 
  12   9  12       71.84       45.79     20.41 o 
   0  10  12       13.55       50.31     24.68 o 
   1  10  12      604.19      633.48     15.72 o 
   2  10  12     6545.04     6552.14     55.83 o 
   3  10  12        6.63        4.13     14.02 o 
   4  10  12     5104.03     5350.78     26.13 o 
   5  10  12      312.03      327.14     17.97 o 
   6  10  12      995.50     1014.93     17.66 o 
   7  10  12      123.87      108.14     13.28 o 
   8  10  12      692.00      706.73     20.57 o 
   9  10  12        8.66       11.74     18.65 o 
  10  10  12     2919.05     2691.59     99.35 o 
  11  10  12      282.15      240.38     42.46 o 
   1  11  12        1.54      -12.75     14.12 o 
   2  11  12      887.98      964.72     14.46 o 
   3  11  12      100.97      131.70     12.07 o 
   4  11  12      112.43      149.53     13.17 o 
   5  11  12       13.30       18.19     12.15 o 
   6  11  12      909.86      936.75     19.00 o 
   7  11  12      356.28      373.98     17.16 o 
   8  11  12       28.29       28.22     18.07 o 
   9  11  12       61.13       63.85     17.19 o 
  10  11  12       83.91       58.33     29.24 o 
  11  11  12        3.94       20.76     30.35 o 
   0  12  12      254.85      256.37     31.17 o 
   1  12  12      522.71      508.68     14.40 o 
   2  12  12     3112.04     3183.66     32.69 o 
   3  12  12      264.64      261.23     12.83 o 
   4  12  12     1808.94     1829.77     41.79 o 
   5  12  12       41.89       51.34     16.76 o 
   6  12  12     1409.03     1509.96     21.77 o 
   7  12  12        0.37       32.21     16.83 o 
   8  12  12      476.06      403.08     17.50 o 
   9  12  12      326.21      301.49     18.25 o 
  10  12  12     2299.93     2267.70     81.88 o 
   1  13  12       79.53       88.07     14.02 o 
   2  13  12      527.32      542.72     14.99 o 
   3  13  12      482.47      484.87     17.66 o 
   4  13  12      414.02      419.37     16.58 o 
   5  13  12      115.79      104.39     16.22 o 
   6  13  12      538.32      553.98     24.92 o 
   7  13  12      112.28      119.51     17.93 o 
   8  13  12      204.17      141.55     15.92 o 
   9  13  12        1.06        0.53     23.47 o 
   0  14  12      368.39      409.11     22.83 o 
   1  14  12       77.72       50.71     18.50 o 
   2  14  12      829.39      824.60     16.99 o 
   3  14  12        0.01      -10.84     16.41 o 
   4  14  12      592.55      571.23     24.83 o 
   5  14  12       71.44       84.06     15.54 o 
   6  14  12      137.81      113.13     17.68 o 
   7  14  12        1.99      -14.31     21.17 o 
   8  14  12     1725.66     1310.42     50.34 o 
   1  15  12       65.22       61.89     14.79 o 
   2  15  12      104.71       82.24     17.41 o 
   3  15  12       64.61       91.39     18.51 o 
   4  15  12        4.83        0.24     16.20 o 
   5  15  12       91.89       96.89     19.33 o 
   6  15  12       78.63       66.94     18.83 o 
   0  16  12      941.13      844.10     28.13 o 
   1  16  12        4.93       -4.73     16.63 o 
   2  16  12       22.27       38.11     17.58 o 
   3  16  12      131.32      109.46     20.20 o 
   4  16  12      498.09      393.55     35.26 o 
   1   1  13     1276.33     1240.17     18.20 o 
   2   1  13     1093.36     1094.23     13.70 o 
   3   1  13    15731.57    16033.89     69.61 o 
   4   1  13     1606.43     1546.97     26.04 o 
   5   1  13     3857.38     4124.26     39.00 o 
   6   1  13      207.06      218.17     16.55 o 
   7   1  13      150.34      169.72     15.67 o 
   8   1  13      227.43      235.35     15.75 o 
   9   1  13     3618.94     3738.78     21.97 o 
  10   1  13      465.75      426.90     17.76 o 
  11   1  13     2074.82     2200.97     24.26 o 
  12   1  13       32.84       51.82     17.02 o 
  13   1  13      340.22      348.95     20.89 o 
  14   1  13        0.14        4.54     20.03 o 
   0   2  13       57.12       77.58     17.82 o 
   1   2  13     1418.65     1433.75     16.88 o 
   2   2  13      317.71      321.46     12.74 o 
   3   2  13      489.14      453.62     13.56 o 
   4   2  13     1584.80     1488.22     16.79 o 
   5   2  13       81.11      104.83     14.56 o 
   6   2  13       92.95      103.05     16.26 o 
   7   2  13     2512.95     2701.29     25.85 o 
   8   2  13      111.75      126.76     13.43 o 
   9   2  13      354.70      392.61     16.42 o 
  10   2  13       97.23       91.15     15.48 o 
  11   2  13       79.06       90.53     18.65 o 
  12   2  13       51.34       58.11     16.15 o 
  13   2  13      224.52      199.97     18.57 o 
  14   2  13       55.72       80.38     21.56 o 
   1   3  13     1059.24     1053.48     16.52 o 
   2   3  13      203.44      203.57     13.52 o 
   3   3  13      978.45     1004.60     14.05 o 
   4   3  13      159.52      186.64     14.94 o 
   5   3  13     7387.21     8011.33     41.41 o 
   6   3  13       93.72      165.73     29.38 o 
   7   3  13     2336.10     2580.46     21.55 o 
   8   3  13        0.62       -9.49     14.76 o 
   9   3  13     1819.39     1885.30     21.97 o 
  10   3  13      143.01      132.50     15.45 o 
  11   3  13     1042.24     1103.71     20.65 o 
  12   3  13       33.55       18.28     17.52 o 
  13   3  13     2414.21     2327.44     47.49 o 
   0   4  13       43.39       48.80     17.67 o 
   1   4  13      260.13      238.63     14.41 o 
   2   4  13     1128.65     1165.82     14.78 o 
   3   4  13      226.99      229.53     14.28 o 
   4   4  13      401.01      391.89     14.41 o 
   5   4  13     1067.43     1053.55     15.86 o 
   6   4  13       79.38      103.69     13.86 o 
   7   4  13      619.57      650.96     26.08 o 
   8   4  13       56.33       55.59     15.88 o 
   9   4  13     1220.02     1250.10     17.29 o 
  10   4  13      467.72      479.28     17.02 o 
  11   4  13      154.41      149.73     18.71 o 
  12   4  13      129.37      132.35     21.13 o 
  13   4  13      761.99      579.88     19.82 o 
   1   5  13     3662.58     3750.75     44.04 o 
   2   5  13      175.21      165.66     15.71 o 
   3   5  13       20.88       14.14     15.84 o 
   4   5  13      428.06      495.41     15.54 o 
   5   5  13     1294.13     1437.90     18.49 o 
   6   5  13      163.98      178.34     14.14 o 
   7   5  13     4333.34     4592.31     24.02 o 
   8   5  13       14.63        8.20     16.88 o 
   9   5  13      579.20      600.68     18.24 o 
  10   5  13      136.34      154.30     19.51 o 
  11   5  13     2950.70     3044.89     60.27 o 
  12   5  13      135.29       99.29     17.86 o 
  13   5  13     1626.31     1662.58     25.13 o 
   0   6  13     1302.85     1444.25     27.88 o 
   1   6  13     5543.29     6013.20     34.28 o 
   2   6  13        8.58       44.05     20.87 o 
   3   6  13        5.27       16.12     14.45 o 
   4   6  13       44.85       46.22     16.93 o 
   5   6  13      333.39      349.99     15.38 o 
   6   6  13      469.29      487.83     18.75 o 
   7   6  13      602.49      613.79     15.32 o 
   8   6  13      729.50      687.21     20.90 o 
   9   6  13     1492.40     1476.43     21.35 o 
  10   6  13      211.28      217.97     24.15 o 
  11   6  13      181.62      155.61     17.15 o 
  12   6  13       22.08        2.95     17.66 o 
  13   6  13       41.26       94.71     21.82 o 
   1   7  13     2303.34     2468.41     20.71 o 
   2   7  13      162.38      151.25     14.50 o 
   3   7  13      856.01      845.36     16.44 o 
   4   7  13        1.59       27.19     12.99 o 
   5   7  13     1118.62     1242.69     19.45 o 
   6   7  13      133.10      147.06     17.51 o 
   7   7  13     5747.58     5925.11     55.37 o 
   8   7  13       16.48       22.82     15.12 o 
   9   7  13     1974.53     2115.71     23.65 o 
  10   7  13       23.05       27.30     17.64 o 
  11   7  13       51.26       43.91     16.58 o 
  12   7  13       56.28       54.31     24.62 o 
   0   8  13       52.79      108.91     17.96 o 
   1   8  13      408.89      489.36     16.73 o 
   2   8  13      160.63      195.21     15.69 o 
   3   8  13        2.06        8.11     15.25 o 
   4   8  13      572.21      567.93     16.23 o 
   5   8  13      231.92      235.19     18.44 o 
   6   8  13        3.66       11.04     12.86 o 
   7   8  13        0.17       12.91     13.53 o 
   8   8  13      666.16      593.91     18.64 o 
   9   8  13     1139.00     1207.74     20.37 o 
  10   8  13       17.21       11.11     16.52 o 
  11   8  13      232.05      193.53     19.05 o 
  12   8  13       81.89       79.26     21.77 o 
   1   9  13     6022.44     6267.59     25.93 o 
   2   9  13      158.18      141.91     14.02 o 
   3   9  13      686.49      769.77     21.43 o 
   4   9  13       18.67       59.03     16.09 o 
   5   9  13     1013.86      983.54     17.46 o 
   6   9  13        3.28       -7.47     14.19 o 
   7   9  13     3232.71     3188.23     29.97 o 
   8   9  13       31.29       30.23     16.45 o 
   9   9  13      832.17      780.01     20.84 o 
  10   9  13       35.17        6.24     16.36 o 
  11   9  13      277.76      270.27     19.63 o 
   0  10  13      127.67      100.72     19.01 o 
   1  10  13      157.69      125.02     16.11 o 
   2  10  13      207.98      228.37     22.78 o 
   3  10  13        0.97       -0.03     15.48 o 
   4  10  13        7.97       14.33     12.91 o 
   5  10  13       33.94       38.55     14.19 o 
   6  10  13      162.40      145.55     14.44 o 
   7  10  13       34.19       35.41     17.48 o 
   8  10  13        0.64       -0.50     16.49 o 
   9  10  13      476.26      468.50     18.30 o 
  10  10  13      196.41      151.71     38.50 o 
  11  10  13      217.27      192.19     21.07 o 
   1  11  13     2310.00     2337.03     28.76 o 
   2  11  13        0.95       17.88     13.44 o 
   3  11  13     1741.23     1698.95     17.08 o 
   4  11  13       46.03       55.62     12.70 o 
   5  11  13      806.49      817.14     17.07 o 
   6  11  13        4.35      -11.93     14.27 o 
   7  11  13     1824.93     1870.91     23.30 o 
   8  11  13       53.32       48.76     16.94 o 
   9  11  13      707.11      666.22     24.79 o 
  10  11  13      109.66       46.41     26.09 o 
   0  12  13       76.83       93.76     17.91 o 
   1  12  13      356.03      352.83     12.90 o 
   2  12  13       51.95       53.43     11.85 o 
   3  12  13      326.69      320.92     15.61 o 
   4  12  13       34.74       52.18     14.94 o 
   5  12  13      130.69      110.03     14.51 o 
   6  12  13      263.90      268.08     22.12 o 
   7  12  13       58.12       43.41     13.64 o 
   8  12  13        0.50       -9.48     15.93 o 
   9  12  13      455.62      385.86     26.71 o 
   1  13  13      218.96      218.33     15.17 o 
   2  13  13        0.30       -8.53     17.43 o 
   3  13  13     1853.45     1908.29     21.36 o 
   4  13  13        4.63        5.48     16.33 o 
   5  13  13      541.10      510.16     23.66 o 
   6  13  13        9.55       30.47     17.71 o 
   7  13  13      500.90      471.56     18.80 o 
   8  13  13        0.30       10.68     18.97 o 
   0  14  13       65.55       62.62     20.02 o 
   1  14  13      487.54      495.85     16.45 o 
   2  14  13      377.28      378.26     20.68 o 
   3  14  13        4.30        2.74     14.52 o 
   4  14  13        6.01        6.94     13.55 o 
   5  14  13      196.31      153.37     14.51 o 
   6  14  13        7.84       19.38     21.04 o 
   1  15  13      177.52      166.87     13.78 o 
   2  15  13       15.81       15.38     15.20 o 
   3  15  13      939.89      898.94     31.18 o 
   4  15  13       13.04       16.46     17.46 o 
   5  15  13      637.31      602.13     25.68 o 
   0  16  13        5.65       -0.75     28.72 o 
   1  16  13        7.74        5.21     23.27 o 
   0   0  14    15485.18    15503.60     68.91 o 
   1   0  14      567.69      627.89     20.86 o 
   2   0  14     2303.31     2164.61     24.20 o 
   3   0  14      957.15      957.47     20.86 o 
   4   0  14      103.04      132.38     29.33 o 
   5   0  14      796.38      816.48     36.82 o 
   6   0  14    16578.22    17920.06     55.50 o 
   7   0  14      248.01      275.44     18.23 o 
   8   0  14      360.02      350.85     29.94 o 
   9   0  14       73.16       60.29     23.33 o 
  10   0  14       12.43       37.48     19.90 o 
  11   0  14        2.42        8.58     27.88 o 
  12   0  14       55.62       46.88     29.00 o 
  13   0  14      142.61      182.06     29.51 o 
   1   1  14       35.54       26.87     12.26 o 
   2   1  14      723.94      758.61     13.38 o 
   3   1  14      744.11      795.89     16.69 o 
   4   1  14     2401.93     2551.76     20.12 o 
   5   1  14      321.57      328.33     17.50 o 
   6   1  14      783.60      817.12     18.20 o 
   7   1  14        0.19        6.58     16.87 o 
   8   1  14       19.70       26.75     15.72 o 
   9   1  14      424.20      384.87     14.62 o 
  10   1  14       32.65       13.43     13.93 o 
  11   1  14        0.06       21.95     17.18 o 
  12   1  14        3.61       14.06     16.77 o 
  13   1  14       44.90       31.15     22.44 o 
   0   2  14    11425.59    11784.39    142.10 o 
   1   2  14      286.40      324.62     12.50 o 
   2   2  14     2478.32     2460.00     19.38 o 
   3   2  14      472.52      508.86     15.40 o 
   4   2  14     1250.02     1299.66     17.07 o 
   5   2  14      576.59      564.54     15.21 o 
   6   2  14       40.01       48.67     14.59 o 
   7   2  14       28.74       -6.92     13.43 o 
   8   2  14     7930.09     8313.83     63.75 o 
   9   2  14      229.96      235.24     14.27 o 
  10   2  14      126.61      188.52     17.74 o 
  11   2  14       75.70       86.82     17.46 o 
  12   2  14      793.95      724.77     19.54 o 
  13   2  14       29.00       38.12     20.41 o 
   1   3  14       25.58       44.31     17.38 o 
   2   3  14     2387.34     2441.28     18.76 o 
   3   3  14      716.18      727.53     16.11 o 
   4   3  14     2027.78     2132.66     29.10 o 
   5   3  14       19.44        2.21     14.58 o 
   6   3  14       20.45       32.05     14.22 o 
   7   3  14      110.95      114.99     15.04 o 
   8   3  14     2154.35     2244.56     18.25 o 
   9   3  14      786.77      751.33     27.28 o 
  10   3  14      145.77      169.83     18.92 o 
  11   3  14        0.86      -15.63     18.24 o 
  12   3  14      243.81      215.97     19.42 o 
  13   3  14        4.60       -9.18     19.57 o 
   0   4  14     1244.15     1303.16     27.27 o 
   1   4  14      415.13      364.83     17.65 o 
   2   4  14      681.35      715.77     19.08 o 
   3   4  14       28.60       29.28     17.19 o 
   4   4  14     5474.75     5876.37     30.92 o 
   5   4  14      116.58      156.39     12.69 o 
   6   4  14     1005.93     1076.30     18.06 o 
   7   4  14      153.63      151.23     13.33 o 
   8   4  14     3819.21     3955.47     26.31 o 
   9   4  14       28.04       35.35     16.12 o 
  10   4  14     1334.43     1439.53     21.88 o 
  11   4  14      160.45      163.18     20.01 o 
  12   4  14      891.83      847.92     20.71 o 
  13   4  14        2.76      -10.02     22.32 o 
   1   5  14       61.07       72.86     17.69 o 
   2   5  14     1843.24     1901.29     19.96 o 
   3   5  14       63.01       65.74     15.78 o 
   4   5  14        5.02      -14.11     16.39 o 
   5   5  14       54.90       50.47     17.80 o 
   6   5  14     1325.19     1345.27     17.00 o 
   7   5  14       10.63       12.47     14.62 o 
   8   5  14      130.33      139.51     17.00 o 
   9   5  14       93.07       86.38     16.89 o 
  10   5  14        4.78      -22.17     22.17 o 
  11   5  14        0.54        5.41     20.42 o 
  12   5  14      153.46      188.64     20.34 o 
   0   6  14      453.11      474.74     19.80 o 
   1   6  14       74.83       22.40     14.24 o 
   2   6  14     5023.93     5193.17     28.24 o 
   3   6  14       19.57       38.54     13.91 o 
   4   6  14     1928.05     2053.75     23.33 o 
   5   6  14      159.13      143.50     13.65 o 
   6   6  14     1192.29     1201.40     17.47 o 
   7   6  14       15.09       32.02     14.50 o 
   8   6  14      562.62      565.11     16.86 o 
   9   6  14      321.20      375.38     21.18 o 
  10   6  14     3729.16     3856.87     50.47 o 
  11   6  14       13.61       18.13     23.14 o 
  12   6  14     2459.30     2267.79     57.54 o 
   1   7  14        1.87       28.16     15.42 o 
   2   7  14       48.03       24.97     13.19 o 
   3   7  14        9.41       -0.41     15.05 o 
   4   7  14       13.46       12.23     14.04 o 
   5   7  14      308.21      332.99     13.36 o 
   6   7  14      442.02      451.23     15.86 o 
   7   7  14      246.88      255.33     15.81 o 
   8   7  14        2.19       11.40     14.55 o 
   9   7  14      114.73      153.57     17.62 o 
  10   7  14       45.37       33.96     21.95 o 
  11   7  14        4.07        2.49     18.79 o 
  12   7  14       32.21       27.82     18.59 o 
   0   8  14      878.73      801.65     24.04 o 
   1   8  14      724.50      767.05     16.05 o 
   2   8  14     2299.38     2531.64     37.19 o 
   3   8  14       38.30       22.75     13.41 o 
   4   8  14     4596.00     4846.55     39.39 o 
   5   8  14      323.67      297.08     16.05 o 
   6   8  14     2379.30     2286.54     36.11 o 
   7   8  14       79.75       73.40     13.43 o 
   8   8  14       15.39       16.58     20.76 o 
   9   8  14      100.19      117.11     20.87 o 
  10   8  14     1703.37     1485.03     40.92 o 
  11   8  14       61.37       78.84     19.83 o 
   1   9  14       99.61       93.56     15.13 o 
   2   9  14      398.97      402.31     22.02 o 
   3   9  14       45.83       31.93     13.73 o 
   4   9  14      150.52      148.73     18.84 o 
   5   9  14       33.37       46.15     15.45 o 
   6   9  14       71.70       76.90     13.48 o 
   7   9  14      230.43      278.63     20.46 o 
   8   9  14      458.06      441.86     21.21 o 
   9   9  14       62.91       48.17     19.06 o 
  10   9  14       91.64       66.31     17.16 o 
  11   9  14        2.10        7.28     20.10 o 
   0  10  14      537.06      519.57     39.11 o 
   1  10  14        1.07        8.53     17.36 o 
   2  10  14     3183.41     3229.52     30.11 o 
   3  10  14       45.84       59.39     15.35 o 
   4  10  14     2417.97     2387.49     19.51 o 
   5  10  14      116.02      114.24     14.97 o 
   6  10  14      396.91      423.50     28.94 o 
   7  10  14       10.80       -5.05     15.78 o 
   8  10  14      106.00      124.17     16.67 o 
   9  10  14       24.65       14.60     15.93 o 
  10  10  14     1066.46     1009.33     23.47 o 
   1  11  14        6.24        6.25     12.54 o 
   2  11  14      108.16      166.28     16.63 o 
   3  11  14       60.39       46.24     17.30 o 
   4  11  14      256.35      300.92     16.35 o 
   5  11  14       23.53       64.31     17.79 o 
   6  11  14      878.87      900.67     16.88 o 
   7  11  14      243.52      225.01     16.32 o 
   8  11  14       16.48       31.65     22.86 o 
   9  11  14        0.00      -20.35     20.35 o 
   0  12  14      691.15      710.08     26.03 o 
   1  12  14       18.34        8.26     17.23 o 
   2  12  14      524.15      537.34     15.37 o 
   3  12  14       25.34       47.27     14.19 o 
   4  12  14     1029.60     1046.20     25.94 o 
   5  12  14       40.66       66.98     14.04 o 
   6  12  14     1134.69     1108.14     21.09 o 
   7  12  14        6.23        3.99     14.58 o 
   8  12  14      241.94      172.50     19.48 o 
   1  13  14        2.48       -3.39     15.46 o 
   2  13  14      190.94      191.47     15.13 o 
   3  13  14      255.77      225.67     16.49 o 
   4  13  14      172.00      147.28     15.77 o 
   5  13  14       41.00       33.10     16.30 o 
   6  13  14      331.41      287.16     18.66 o 
   7  13  14       40.18       36.97     18.74 o 
   0  14  14      292.33      336.17     36.04 o 
   1  14  14        7.12       12.95     16.67 o 
   2  14  14      784.31      692.44     18.52 o 
   3  14  14       40.16       32.51     14.74 o 
   4  14  14       61.33       73.77     15.75 o 
   5  14  14       43.82       37.35     16.78 o 
   1  15  14        0.01       10.27     16.59 o 
   2  15  14        7.57      -13.02     17.42 o 
   3  15  14      268.42      209.82     18.78 o 
   1   1  15     2325.05     2533.86     22.51 o 
   2   1  15      731.31      780.09     16.59 o 
   3   1  15     2285.20     2426.64     26.04 o 
   4   1  15     2094.28     2191.19     27.74 o 
   5   1  15     2620.30     2811.61     23.78 o 
   6   1  15       22.62       21.72     14.16 o 
   7   1  15      263.96      268.35     15.97 o 
   8   1  15      412.70      438.69     15.33 o 
   9   1  15       43.28       35.06     15.15 o 
  10   1  15      549.05      523.98     21.11 o 
  11   1  15     2558.12     2571.05     28.26 o 
  12   1  15        7.67       18.65     17.94 o 
  13   1  15      955.03      753.14     47.69 o 
   0   2  15     1662.63     1779.07     30.17 o 
   1   2  15      227.99      301.99     17.98 o 
   2   2  15      505.18      567.89     15.18 o 
   3   2  15      122.77      128.87     12.51 o 
   4   2  15       23.77       37.64     12.54 o 
   5   2  15      167.67      198.56     15.53 o 
   6   2  15       18.60       28.00     13.16 o 
   7   2  15      828.53      879.60     16.31 o 
   8   2  15       19.65       10.00     13.35 o 
   9   2  15      460.04      447.34     16.30 o 
  10   2  15      846.11      848.95     25.32 o 
  11   2  15        9.31       -8.10     18.34 o 
  12   2  15       18.59       21.20     19.40 o 
   1   3  15     2509.17     2765.77     35.50 o 
   2   3  15      192.73      183.17     17.29 o 
   3   3  15     1327.51     1296.91     16.08 o 
   4   3  15       38.40       51.15     12.44 o 
   5   3  15     3980.19     4200.37     22.14 o 
   6   3  15        0.69       -8.15     13.86 o 
   7   3  15      640.48      639.69     16.00 o 
   8   3  15        3.56        9.99     14.25 o 
   9   3  15     1264.99     1422.53     28.23 o 
  10   3  15      141.57      143.38     17.62 o 
  11   3  15     1127.20     1048.61     20.86 o 
  12   3  15       25.30       -8.32     17.78 o 
   0   4  15      862.65     1025.17     25.26 o 
   1   4  15      370.19      404.42     15.54 o 
   2   4  15       57.20       77.64     16.36 o 
   3   4  15      180.47      185.51     14.90 o 
   4   4  15      418.38      460.86     15.46 o 
   5   4  15     4720.21     5123.62     53.31 o 
   6   4  15        4.14      -13.74     13.74 o 
   7   4  15      496.68      488.21     16.89 o 
   8   4  15      100.00       94.67     13.49 o 
   9   4  15     1474.65     1592.91     21.81 o 
  10   4  15      911.89      966.73     19.99 o 
  11   4  15        0.15       -3.50     17.13 o 
  12   4  15        0.02       13.55     22.45 o 
   1   5  15     2803.61     3065.35     28.15 o 
   2   5  15        1.81       36.38     14.39 o 
   3   5  15     2899.59     3150.70     25.86 o 
   4   5  15      128.43      147.98     13.64 o 
   5   5  15      666.22      680.33     16.31 o 
   6   5  15        8.74       -5.77     14.53 o 
   7   5  15     3607.92     3753.20     51.20 o 
   8   5  15       32.16       11.87     16.59 o 
   9   5  15     2584.31     2737.02     73.03 o 
  10   5  15       87.81       76.42     17.60 o 
  11   5  15     1636.69     1450.41     41.84 o 
  12   5  15        4.88       25.32     24.15 o 
   0   6  15     1294.29     1196.46     23.53 o 
   1   6  15     3284.15     3270.86     28.82 o 
   2   6  15      514.76      539.94     16.11 o 
   3   6  15      163.29      158.85     16.40 o 
   4   6  15      198.62      215.89     17.22 o 
   5   6  15      156.12      186.44     13.28 o 
   6   6  15      317.54      315.09     15.15 o 
   7   6  15       37.07       33.44     15.24 o 
   8   6  15       30.63       45.90     20.22 o 
   9   6  15      702.43      722.22     18.39 o 
  10   6  15       61.12       93.49     20.07 o 
  11   6  15      305.01      283.83     36.96 o 
   1   7  15     3717.91     3979.38     22.94 o 
   2   7  15        0.08       26.11     13.28 o 
   3   7  15     1280.21     1240.05     18.45 o 
   4   7  15        4.72       -1.48     12.35 o 
   5   7  15     1588.84     1633.04     40.09 o 
   6   7  15      203.03      228.83     14.05 o 
   7   7  15     3682.65     4062.38     35.52 o 
   8   7  15       39.81       53.82     22.93 o 
   9   7  15     1855.50     1812.32     52.13 o 
  10   7  15      115.25      138.67     18.57 o 
  11   7  15       85.80       89.35     21.11 o 
   0   8  15      334.41      293.50     17.93 o 
   1   8  15        9.85       21.89     14.70 o 
   2   8  15       17.48       14.33     15.42 o 
   3   8  15       11.23       13.89     13.63 o 
   4   8  15        0.63       10.81     13.53 o 
   5   8  15      110.58      126.40     14.48 o 
   6   8  15        7.25       14.37     14.10 o 
   7   8  15       87.09       87.22     16.52 o 
   8   8  15      265.90      276.18     17.81 o 
   9   8  15      143.56      147.01     28.52 o 
  10   8  15       52.63       57.30     18.32 o 
  11   8  15        2.07      -40.40     40.40 o 
   1   9  15     4171.66     4180.31     50.42 o 
   2   9  15       95.96      102.77     13.83 o 
   3   9  15      393.42      373.10     18.58 o 
   4   9  15      157.30      189.81     19.95 o 
   5   9  15      439.65      448.04     21.30 o 
   6   9  15      132.91      176.55     19.63 o 
   7   9  15     1863.51     1907.71     22.32 o 
   8   9  15        4.18       21.63     17.15 o 
   9   9  15      407.40      371.99     25.98 o 
  10   9  15       10.69       -4.80     19.62 o 
   0  10  15      664.89      648.03     26.86 o 
   1  10  15      392.81      378.05     14.27 o 
   2  10  15       58.56       59.57     14.27 o 
   3  10  15        0.35        1.65     19.20 o 
   4  10  15      122.76      148.18     17.57 o 
   5  10  15      120.53      149.80     16.65 o 
   6  10  15        1.13       12.51     17.20 o 
   7  10  15       65.03       44.19     16.99 o 
   8  10  15        0.98       -6.91     14.78 o 
   9  10  15      497.73      486.08     21.25 o 
   1  11  15      611.73      628.98     17.79 o 
   2  11  15       20.55        2.05     18.62 o 
   3  11  15      673.81      649.29     18.87 o 
   4  11  15       22.66       27.73     16.31 o 
   5  11  15      503.68      527.39     29.86 o 
   6  11  15       44.58       26.20     14.84 o 
   7  11  15     1091.49      982.99     29.25 o 
   8  11  15        0.08      -16.17     18.67 o 
   0  12  15        0.56      -20.73     24.28 o 
   1  12  15       93.07       97.98     18.90 o 
   2  12  15       45.19       22.30     14.19 o 
   3  12  15      210.43      227.18     15.92 o 
   4  12  15        5.45       -4.22     15.44 o 
   5  12  15       29.64       29.83     15.37 o 
   6  12  15       16.43       24.06     15.34 o 
   7  12  15        2.12       15.71     19.29 o 
   1  13  15      256.88      212.11     15.22 o 
   2  13  15       20.16       18.73     16.91 o 
   3  13  15      887.70      733.19     29.36 o 
   4  13  15       52.09       79.73     16.05 o 
   5  13  15      395.35      384.33     19.31 o 
   6  13  15       18.86       25.07     18.25 o 
   0  14  15      177.59      140.48     27.15 o 
   1  14  15      108.84      140.52     20.95 o 
   2  14  15       72.45       52.47     19.54 o 
   3  14  15      112.02      123.25     16.33 o 
   4  14  15       77.99       61.05     20.56 o 
   0   0  16     4190.68     4657.96     65.51 o 
   1   0  16     1207.57     1248.46     24.28 o 
   2   0  16      208.30      233.98     16.82 o 
   3   0  16     1759.44     1855.92     58.74 o 
   4   0  16       83.01      114.17     19.29 o 
   5   0  16      256.47      287.52     28.48 o 
   6   0  16     4500.34     4672.78     57.75 o 
   7   0  16      332.23      340.11     23.20 o 
   8   0  16     3612.42     3692.35    103.31 o 
   9   0  16      549.31      560.56     30.09 o 
  10   0  16      391.53      409.20     28.10 o 
  11   0  16       70.20       43.66     24.24 o 
  12   0  16      106.61      105.60     33.30 o 
   1   1  16       23.19       20.22     14.11 o 
   2   1  16       17.70       10.67     12.94 o 
   3   1  16      292.37      289.77     12.51 o 
   4   1  16     1026.78     1122.45     26.47 o 
   5   1  16       22.54       45.91     14.78 o 
   6   1  16      487.30      503.09     16.48 o 
   7   1  16      488.37      524.52     21.55 o 
   8   1  16      146.56      152.92     14.23 o 
   9   1  16       33.10       66.74     21.32 o 
  10   1  16        0.04       14.65     20.52 o 
  11   1  16       34.43       49.02     17.13 o 
  12   1  16       34.00       29.46     23.36 o 
   0   2  16    13057.63    14384.29     45.11 o 
   1   2  16      236.10      283.50     13.09 o 
   2   2  16       97.20      133.99     13.82 o 
   3   2  16        0.05       13.88     11.75 o 
   4   2  16      507.43      572.33     13.87 o 
   5   2  16        0.05       13.44     13.83 o 
   6   2  16      618.01      678.48     13.86 o 
   7   2  16      601.10      635.58     15.61 o 
   8   2  16     4115.74     4111.70     42.90 o 
   9   2  16      445.69      438.83     17.26 o 
  10   2  16       51.02       48.46     17.28 o 
  11   2  16       97.68       75.07     18.54 o 
  12   2  16     1471.07     1474.79     45.75 o 
   1   3  16       42.08       14.32     14.52 o 
   2   3  16      103.95       73.98     14.65 o 
   3   3  16     2034.08     2118.01     16.55 o 
   4   3  16       12.75        1.15     12.07 o 
   5   3  16      200.94      206.08     14.91 o 
   6   3  16      321.14      322.94     16.09 o 
   7   3  16      330.04      336.65     16.92 o 
   8   3  16        1.57       16.42     18.73 o 
   9   3  16      192.18      162.98     17.69 o 
  10   3  16      889.67      925.38     33.19 o 
  11   3  16      178.97      145.86     18.40 o 
  12   3  16      383.38      340.10     22.62 o 
   0   4  16     3004.87     3338.57     31.23 o 
   1   4  16       11.35       14.40     14.43 o 
   2   4  16      803.39      812.91     14.74 o 
   3   4  16       22.05       26.58     14.45 o 
   4   4  16     2290.47     2406.23     26.90 o 
   5   4  16       53.37       40.30     13.14 o 
   6   4  16     5406.84     5579.71     50.30 o 
   7   4  16      569.57      569.93     14.17 o 
   8   4  16     2309.07     2647.51     28.50 o 
   9   4  16       49.25       33.59     15.60 o 
  10   4  16      581.63      516.38     19.46 o 
  11   4  16       63.62       39.49     22.54 o 
   1   5  16        5.10        2.96     15.30 o 
   2   5  16      259.36      289.41     15.47 o 
   3   5  16       89.18       74.37     15.94 o 
   4   5  16       27.58       50.09     14.58 o 
   5   5  16      361.02      358.35     14.39 o 
   6   5  16      598.23      607.00     25.95 o 
   7   5  16       72.22       37.14     21.94 o 
   8   5  16       26.68        4.29     20.00 o 
   9   5  16       63.79       64.69     18.55 o 
  10   5  16      156.58      167.09     20.29 o 
  11   5  16      108.60      128.70     23.95 o 
   0   6  16      718.90      774.97     21.28 o 
   1   6  16       75.33      119.37     23.97 o 
   2   6  16     4065.80     4231.60     48.80 o 
   3   6  16        1.54        8.53     13.74 o 
   4   6  16     3080.58     3148.52     32.22 o 
   5   6  16      462.23      434.87     15.38 o 
   6   6  16     1745.64     1770.84     25.69 o 
   7   6  16      142.69      159.39     18.94 o 
   8   6  16      957.07      943.53     21.81 o 
   9   6  16      162.39      163.07     31.99 o 
  10   6  16     3355.62     3318.13     92.19 o 
  11   6  16       16.54        4.58     26.55 o 
   1   7  16        0.41        7.49     11.76 o 
   2   7  16       37.41       23.68     14.58 o 
   3   7  16       54.20       81.29     15.91 o 
   4   7  16        6.76       16.26     13.42 o 
   5   7  16      132.76      168.35     18.33 o 
   6   7  16      124.10      159.13     18.92 o 
   7   7  16       16.34       31.10     17.49 o 
   8   7  16      128.43      123.59     18.79 o 
   9   7  16        6.95       26.31     17.11 o 
  10   7  16       15.72        1.09     23.87 o 
   0   8  16       54.65       68.42     28.50 o 
   1   8  16        1.56       -7.18     12.21 o 
   2   8  16     2018.92     2093.22     22.53 o 
   3   8  16      204.15      203.28     14.50 o 
   4   8  16     5141.57     5071.85     69.17 o 
   5   8  16       19.06      -17.71     17.71 o 
   6   8  16      300.64      352.94     17.14 o 
   7   8  16        6.41       -2.29     16.33 o 
   8   8  16      356.19      312.04     30.44 o 
   9   8  16      142.09      133.92     19.97 o 
  10   8  16     2301.46     1934.23     49.35 o 
   1   9  16        2.25       -1.46     17.73 o 
   2   9  16      154.60      151.71     15.01 o 
   3   9  16      127.36      150.85     27.37 o 
   4   9  16       93.65       85.66     16.82 o 
   5   9  16       46.03       39.19     17.46 o 
   6   9  16       24.70       59.17     18.58 o 
   7   9  16       56.85       84.97     25.23 o 
   8   9  16       13.04       -3.52     16.50 o 
   9   9  16        8.92       30.90     28.70 o 
   0  10  16      266.73      313.91     28.73 o 
   1  10  16      439.96      432.42     25.94 o 
   2  10  16     2645.52     2709.14     33.45 o 
   3  10  16       11.52       17.09     15.56 o 
   4  10  16      679.12      734.30     32.62 o 
   5  10  16      192.18      174.42     16.71 o 
   6  10  16      666.80      677.55     18.75 o 
   7  10  16       18.28        7.85     19.81 o 
   8  10  16       45.95       47.01     17.90 o 
   1  11  16      402.34      384.33     16.44 o 
   2  11  16       91.74       55.79     15.74 o 
   3  11  16        5.37       11.45     16.31 o 
   4  11  16       30.09       17.64     17.30 o 
   5  11  16       68.37       71.89     15.59 o 
   6  11  16      443.94      395.92     15.37 o 
   7  11  16        8.33        9.91     22.27 o 
   0  12  16      439.10      392.15     25.99 o 
   1  12  16       77.84       56.55     18.49 o 
   2  12  16      596.11      466.42     27.23 o 
   3  12  16       34.93        8.63     16.44 o 
   4  12  16       65.31       58.85     14.10 o 
   5  12  16       48.76       28.87     16.92 o 
   6  12  16     1611.29     1430.63     27.68 o 
   1  13  16       58.41       35.51     16.71 o 
   2  13  16      753.04      700.03     19.84 o 
   3  13  16        0.90      -12.51     18.36 o 
   4  13  16      248.26      230.10     18.86 o 
   1   1  17      198.03      216.34     13.45 o 
   2   1  17      660.93      702.50     14.15 o 
   3   1  17     3500.75     3748.45     28.44 o 
   4   1  17      107.00      109.81     14.82 o 
   5   1  17     1135.65     1169.17     22.89 o 
   6   1  17        0.30       -2.69     14.81 o 
   7   1  17       71.86       98.29     16.95 o 
   8   1  17      813.34      878.79     22.24 o 
   9   1  17     1080.05     1063.06     25.15 o 
  10   1  17       11.49       23.31     17.03 o 
  11   1  17     1290.91     1274.98     34.59 o 
   0   2  17     1032.86      987.92     33.15 o 
   1   2  17     2689.56     2733.49     20.18 o 
   2   2  17      160.94      171.57     12.89 o 
   3   2  17       78.31       98.36     12.56 o 
   4   2  17        0.11       -4.95     11.62 o 
   5   2  17        6.78        1.38     14.44 o 
   6   2  17      438.59      442.00     17.14 o 
   7   2  17      109.14      108.91     17.68 o 
   8   2  17       12.58       25.29     18.45 o 
   9   2  17     1383.86     1329.34     24.58 o 
  10   2  17       90.85       94.16     20.78 o 
  11   2  17      267.55      254.16     35.25 o 
   1   3  17      925.64      981.14     17.72 o 
   2   3  17       27.61       33.98     14.78 o 
   3   3  17     1482.56     1585.23     19.13 o 
   4   3  17       82.08      100.47     13.72 o 
   5   3  17     4503.82     4649.58     42.16 o 
   6   3  17       84.60      104.90     14.21 o 
   7   3  17      975.00     1038.93     19.46 o 
   8   3  17        0.20        0.09     16.23 o 
   9   3  17     1528.87     1545.09     22.75 o 
  10   3  17        0.36       16.77     17.06 o 
  11   3  17      680.92      679.67     30.51 o 
   0   4  17      139.04      181.43     36.72 o 
   1   4  17     1102.89     1290.09     17.37 o 
   2   4  17      250.53      286.31     14.96 o 
   3   4  17      306.13      290.95     14.40 o 
   4   4  17        2.37       34.60     13.56 o 
   5   4  17      866.04      939.99     14.92 o 
   6   4  17        1.99        0.65     18.96 o 
   7   4  17      198.23      212.64     22.46 o 
   8   4  17      277.22      284.77     22.41 o 
   9   4  17      408.52      357.76     18.05 o 
  10   4  17        0.06      -14.28     19.75 o 
   1   5  17     3898.24     3859.88     44.05 o 
   2   5  17      683.10      653.86     14.96 o 
   3   5  17     2401.70     2554.77     28.62 o 
   4   5  17        2.30      -12.59     15.11 o 
   5   5  17      629.75      614.31     19.64 o 
   6   5  17       51.05       35.58     17.54 o 
   7   5  17     2947.04     3041.30     29.99 o 
   8   5  17      815.22      774.63     37.58 o 
   9   5  17     1031.49      957.16     30.13 o 
  10   5  17        3.33       -9.87     22.02 o 
   0   6  17      280.49      299.60     20.91 o 
   1   6  17       63.49       61.65     16.32 o 
   2   6  17       31.69       51.16     13.67 o 
   3   6  17      112.01      116.81     12.99 o 
   4   6  17      121.55      124.34     13.61 o 
   5   6  17        9.57      -18.81     18.81 o 
   6   6  17        3.38       -8.14     15.49 o 
   7   6  17      958.30      873.25     16.94 o 
   8   6  17      358.14      332.46     29.70 o 
   9   6  17      344.72      291.28     18.12 o 
  10   6  17        0.36      -18.97     23.50 o 
   1   7  17     2877.22     2903.89     39.37 o 
   2   7  17      488.58      497.80     13.33 o 
   3   7  17      200.90      210.03     11.97 o 
   4   7  17       48.34       61.88     18.83 o 
   5   7  17     2694.25     2747.12     26.28 o 
   6   7  17        4.97        3.59     16.30 o 
   7   7  17     3633.69     3547.86     23.65 o 
   8   7  17       72.69       84.63     21.32 o 
   9   7  17     1049.85     1067.53     31.01 o 
   0   8  17       78.13      104.60     51.12 o 
   1   8  17       77.75       56.34     18.71 o 
   2   8  17      174.24      202.31     18.33 o 
   3   8  17      213.68      198.94     18.92 o 
   4   8  17      694.50      710.47     25.61 o 
   5   8  17       97.90      113.12     17.52 o 
   6   8  17      344.19      318.46     19.14 o 
   7   8  17      333.58      331.14     24.11 o 
   8   8  17       57.65       49.69     17.43 o 
   9   8  17       50.62        7.18     23.71 o 
   1   9  17     1963.97     2088.33     27.75 o 
   2   9  17       27.61       17.03     15.57 o 
   3   9  17      176.63      179.23     16.64 o 
   4   9  17        0.04      -12.92     16.41 o 
   5   9  17      195.12      195.84     16.83 o 
   6   9  17      455.20      445.04     22.36 o 
   7   9  17     1785.25     1608.97     60.16 o 
   8   9  17        3.36       -5.45     19.32 o 
   0  10  17        3.09       -3.61     24.86 o 
   1  10  17       11.23       -3.55     16.27 o 
   2  10  17       26.42       30.56     18.58 o 
   3  10  17       17.93       47.97     17.33 o 
   4  10  17        6.48       -5.90     18.42 o 
   5  10  17      222.78      224.97     30.52 o 
   6  10  17       22.56       35.43     17.54 o 
   7  10  17       77.84       46.60     20.59 o 
   1  11  17      503.61      546.90     33.60 o 
   2  11  17       12.13        9.06     18.15 o 
   3  11  17      581.86      506.37     26.35 o 
   4  11  17       72.69       81.81     19.06 o 
   5  11  17      137.09      155.68     19.34 o 
   6  11  17       10.45       11.59     20.26 o 
   0  12  17       31.09      -16.86     24.57 o 
   1  12  17      106.25      119.84     16.47 o 
   2  12  17      112.90       88.09     16.39 o 
   3  12  17       35.51       40.90     16.86 o 
   4  12  17       91.68      115.11     18.42 o 
   1  13  17      213.15      183.17     21.09 o 
   0   0  18     1002.87     1208.94     28.07 o 
   1   0  18        0.05       19.11     18.00 o 
   2   0  18     1244.64     1235.97     32.30 o 
   3   0  18       94.17      123.79     26.54 o 
   4   0  18       95.28       90.90     23.08 o 
   5   0  18      526.18      504.36     31.53 o 
   6   0  18     2038.89     2186.91     30.36 o 
   7   0  18      403.27      482.72     25.57 o 
   8   0  18     2671.31     2801.08    107.00 o 
   9   0  18        6.86      -20.41     24.53 o 
  10   0  18      157.55      155.77     26.31 o 
   1   1  18       30.29       26.71     12.87 o 
   2   1  18      788.29      759.75     20.63 o 
   3   1  18       93.50      110.17     11.72 o 
   4   1  18      154.10      132.18     14.42 o 
   5   1  18      288.73      271.66     14.54 o 
   6   1  18      329.28      338.19     22.02 o 
   7   1  18       63.93       65.57     16.39 o 
   8   1  18      116.00      151.99     18.45 o 
   9   1  18        8.20       20.04     16.97 o 
  10   1  18      428.81      415.41     21.49 o 
   0   2  18     5208.30     5386.46     33.11 o 
   1   2  18      483.53      534.58     19.93 o 
   2   2  18     1404.89     1471.34     16.08 o 
   3   2  18        0.04        4.01     11.15 o 
   4   2  18      323.06      304.80     13.38 o 
   5   2  18      162.41      210.91     14.01 o 
   6   2  18      461.86      500.16     17.40 o 
   7   2  18      135.52      169.34     17.42 o 
   8   2  18     1693.27     1700.49     34.56 o 
   9   2  18      150.73      130.25     28.42 o 
  10   2  18      775.44      748.03     22.22 o 
   1   3  18      629.44      603.51     18.99 o 
   2   3  18      714.58      735.72     15.30 o 
   3   3  18      143.87      162.85     14.62 o 
   4   3  18      775.04      740.97     15.51 o 
   5   3  18      264.62      291.02     16.10 o 
   6   3  18      615.55      616.16     18.54 o 
   7   3  18       23.90       18.01     17.40 o 
   8   3  18      506.04      482.31     20.58 o 
   9   3  18       34.57       28.74     17.28 o 
  10   3  18        0.86       -3.77     21.56 o 
   0   4  18     1245.77     1330.57     24.82 o 
   1   4  18      562.01      537.80     21.58 o 
   2   4  18     3134.90     3065.00     37.49 o 
   3   4  18        8.09      -14.11     14.11 o 
   4   4  18     1404.27     1366.21     20.32 o 
   5   4  18        3.06       -7.11     15.54 o 
   6   4  18     1894.10     1903.42     41.43 o 
   7   4  18      501.02      515.52     33.21 o 
   8   4  18     1033.20      981.11     19.98 o 
   9   4  18      163.33      117.85     18.91 o 
  10   4  18      642.65      617.36     27.96 o 
   1   5  18        1.07       20.21     12.67 o 
   2   5  18      733.20      702.99     19.67 o 
   3   5  18       80.46      110.05     17.19 o 
   4   5  18        2.42        2.59     15.59 o 
   5   5  18      651.38      679.67     18.66 o 
   6   5  18      202.69      220.84     25.77 o 
   7   5  18        3.86        8.52     18.39 o 
   8   5  18        6.79        7.36     17.26 o 
   9   5  18       12.60       -4.28     23.85 o 
   0   6  18     1820.90     1782.32     70.94 o 
   1   6  18        9.00       37.91     15.20 o 
   2   6  18     2257.90     2361.89     35.63 o 
   3   6  18      181.42      126.85     17.01 o 
   4   6  18     1624.60     1665.24     19.67 o 
   5   6  18      210.86      216.08     15.99 o 
   6   6  18     1795.35     1790.93     24.67 o 
   7   6  18       20.39       18.32     18.37 o 
   8   6  18      166.85      139.04     16.62 o 
   9   6  18        8.15       15.89     23.37 o 
   1   7  18      428.24      477.46     19.09 o 
   2   7  18        1.13       10.99     25.36 o 
   3   7  18        4.76       19.72     25.94 o 
   4   7  18      226.01      212.81     15.33 o 
   5   7  18      363.59      293.60     19.51 o 
   6   7  18        3.58        0.56     17.25 o 
   7   7  18        4.67       -0.81     16.19 o 
   8   7  18       52.38       53.05     23.68 o 
   0   8  18      741.19      754.50     26.40 o 
   1   8  18       83.55      101.68     24.42 o 
   2   8  18      628.91      660.10     30.97 o 
   3   8  18      120.59      135.37     15.03 o 
   4   8  18     2769.13     2742.67     46.47 o 
   5   8  18      350.40      345.99     22.07 o 
   6   8  18      271.33      239.77     16.12 o 
   7   8  18      726.72      733.83     27.62 o 
   1   9  18        9.64        2.32     17.92 o 
   2   9  18        0.87       17.35     16.27 o 
   3   9  18      852.18      835.78     21.61 o 
   4   9  18       22.81       18.18     15.75 o 
   5   9  18       44.05       45.16     18.42 o 
   6   9  18      194.92      174.92     22.64 o 
   7   9  18       21.26       46.14     20.45 o 
   0  10  18       11.19       50.12     27.96 o 
   1  10  18      640.91      583.71     28.21 o 
   2  10  18      884.03      797.63     23.51 o 
   3  10  18       70.72       60.38     17.20 o 
   4  10  18     1098.81     1082.45     64.42 o 
   5  10  18       52.73      102.58     20.59 o 
   6  10  18      365.57      234.95     29.95 o 
   1  11  18      222.86      218.93     22.83 o 
   2  11  18      163.86      117.45     21.00 o 
   3  11  18       75.03       28.48     18.37 o 
   4  11  18       38.58       24.40     18.33 o 
   0  12  18      189.44       76.23     42.30 o 
   1  12  18       94.09      120.26     40.25 o 
   1   1  19      725.18      748.32     14.26 o 
   2   1  19        0.59      -15.19     15.19 o 
   3   1  19     1242.79     1417.28     35.48 o 
   4   1  19      665.02      684.07     18.57 o 
   5   1  19     2078.16     2225.68     32.39 o 
   6   1  19       14.96       -4.90     16.18 o 
   7   1  19      474.59      461.59     16.43 o 
   8   1  19       25.28       48.12     17.02 o 
   9   1  19      674.68      644.25     34.82 o 
   0   2  19      579.68      532.47     18.32 o 
   1   2  19      259.85      249.25     17.23 o 
   2   2  19      400.43      395.57     12.90 o 
   3   2  19      145.74      158.82     14.97 o 
   4   2  19        0.01       -8.32     23.14 o 
   5   2  19       47.55       47.88     19.20 o 
   6   2  19      224.64      246.10     22.88 o 
   7   2  19       55.52       61.11     16.33 o 
   8   2  19       90.77       58.91     20.54 o 
   9   2  19      315.73      327.26     22.64 o 
   1   3  19     1514.11     1542.37     52.95 o 
   2   3  19       19.80       35.11     17.01 o 
   3   3  19     1587.22     1616.18     20.53 o 
   4   3  19        0.84       15.70     17.12 o 
   5   3  19     1727.29     1757.20     23.32 o 
   6   3  19       28.70       35.58     15.32 o 
   7   3  19      503.23      439.52     16.74 o 
   8   3  19        0.99       13.57     15.90 o 
   9   3  19      868.66      858.08     30.39 o 
   0   4  19     2952.90     3153.41     30.04 o 
   1   4  19       48.53       40.99     16.69 o 
   2   4  19      126.15      111.77     16.12 o 
   3   4  19       17.69       12.62     18.54 o 
   4   4  19        2.31       -0.54     24.62 o 
   5   4  19       94.99      106.07     17.87 o 
   6   4  19      106.02      126.47     22.27 o 
   7   4  19      113.43      138.51     17.54 o 
   8   4  19      384.55      347.94     27.34 o 
   1   5  19     2604.70     2836.09     30.80 o 
   2   5  19        2.03       32.98     17.29 o 
   3   5  19      688.81      647.71     20.28 o 
   4   5  19        1.08        3.52     16.75 o 
   5   5  19      913.12      953.49     34.40 o 
   6   5  19        0.82      -19.83     19.83 o 
   7   5  19     1416.09     1278.32     49.12 o 
   8   5  19      383.97      301.25     32.07 o 
   0   6  19     1917.00     2056.11     42.38 o 
   1   6  19     1658.57     1698.41     32.84 o 
   2   6  19     1219.52     1243.70     27.39 o 
   3   6  19       41.79       14.32     19.36 o 
   4   6  19        5.58       -8.77     16.34 o 
   5   6  19      161.59      156.84     15.90 o 
   6   6  19       18.67       -3.25     17.21 o 
   7   6  19      197.31      176.58     20.98 o 
   1   7  19     1532.80     1513.78     20.32 o 
   2   7  19      241.68      259.55     20.40 o 
   3   7  19      426.72      415.38     25.34 o 
   4   7  19       75.42      124.98     19.84 o 
   5   7  19      472.22      410.52     34.80 o 
   6   7  19        5.47        1.98     16.32 o 
   7   7  19     1915.99     1647.16     36.27 o 
   0   8  19       28.89       10.50     21.96 o 
   1   8  19      255.17      193.86     22.21 o 
   2   8  19      220.68      212.57     15.84 o 
   3   8  19      148.85      125.48     20.03 o 
   4   8  19      334.83      286.67     16.36 o 
   5   8  19      433.43      385.42     35.10 o 
   6   8  19       18.56       36.64     30.07 o 
   1   9  19      999.45      931.44     34.88 o 
   2   9  19      136.76      122.90     16.35 o 
   3   9  19      189.76      148.72     25.14 o 
   4   9  19      120.34       86.20     22.21 o 
   5   9  19      301.17      282.64     20.05 o 
   0  10  19      122.80      135.91     29.18 o 
   1  10  19        7.95       13.70     19.46 o 
   2  10  19        0.04       -4.32     23.47 o 
   3  10  19        0.79       -7.10     17.69 o 
   4  10  19       67.32       64.06     40.15 o 
   0   0  20     3056.79     3547.51     78.41 o 
   1   0  20      441.04      394.17     18.44 o 
   2   0  20      539.25      555.79     37.35 o 
   3   0  20        0.46        8.44     21.75 o 
   4   0  20      208.31      222.36     28.58 o 
   5   0  20      808.99      783.38     47.98 o 
   6   0  20     3044.76     2879.83     66.61 o 
   7   0  20       28.85        6.92     24.30 o 
   8   0  20     3271.64     2960.14     65.23 o 
   1   1  20       18.04       50.21     23.61 o 
   2   1  20        7.97       18.73     18.33 o 
   3   1  20       49.02       40.17     16.98 o 
   4   1  20       32.62       65.36     17.18 o 
   5   1  20       43.54       70.05     22.50 o 
   6   1  20      118.13       88.31     15.68 o 
   7   1  20        4.12       18.19     15.31 o 
   8   1  20       32.68       16.79     20.66 o 
   0   2  20     5577.73     5947.96    114.33 o 
   1   2  20      292.63      311.37     28.99 o 
   2   2  20       99.44      119.64     16.67 o 
   3   2  20       49.28       47.03     15.52 o 
   4   2  20      717.51      688.71     24.49 o 
   5   2  20      205.94      168.80     19.70 o 
   6   2  20     1881.82     1782.28     38.33 o 
   7   2  20        1.87      -19.33     19.33 o 
   8   2  20     2554.54     2388.73     49.40 o 
   1   3  20       40.49       19.61     25.24 o 
   2   3  20       34.22       71.56     18.56 o 
   3   3  20      189.49      194.29     18.91 o 
   4   3  20       16.18       31.70     16.09 o 
   5   3  20       27.51       -5.93     19.84 o 
   6   3  20      303.11      279.92     17.83 o 
   7   3  20        8.84        1.68     20.48 o 
   0   4  20     2610.44     2664.93    105.37 o 
   1   4  20      106.57      110.52     17.50 o 
   2   4  20      313.16      329.81     17.93 o 
   3   4  20        6.89        8.13     15.38 o 
   4   4  20     1985.65     1937.04     37.57 o 
   5   4  20        0.12        9.45     17.19 o 
   6   4  20      461.47      386.68     18.64 o 
   7   4  20       28.54        5.35     19.46 o 
   1   5  20       16.36       32.22     24.48 o 
   2   5  20      192.76      217.89     15.88 o 
   3   5  20        3.85      -16.31     16.31 o 
   4   5  20       29.83       -1.04     24.40 o 
   5   5  20      206.64      194.90     17.60 o 
   6   5  20       92.88       61.08     24.47 o 
   7   5  20       38.47       43.12     21.47 o 
   0   6  20      123.72       98.48     27.94 o 
   1   6  20      169.97      172.20     17.77 o 
   2   6  20     1424.17     1280.97     30.09 o 
   3   6  20        0.00        5.97     19.21 o 
   4   6  20     1263.83     1189.18     40.22 o 
   5   6  20      786.05      811.33     45.33 o 
   6   6  20      307.74      241.70     25.38 o 
   1   7  20       14.00        9.64     15.50 o 
   2   7  20        5.14       -2.61     16.10 o 
   3   7  20        8.40       13.35     15.95 o 
   4   7  20      196.44      221.24     19.53 o 
   5   7  20      274.28      237.34     36.62 o 
   0   8  20      189.92      131.00     22.05 o 
   1   8  20      115.66      114.33     15.83 o 
   2   8  20     1368.62     1227.23     56.95 o 
   3   8  20       77.86       94.11     20.67 o 
   4   8  20      901.08      768.83     34.91 o 
   1   9  20       76.22       72.23     19.41 o 
   2   9  20      246.56      181.31     23.27 o 
   1   1  21      649.98      637.79     17.18 o 
   2   1  21        0.15       -7.17     17.07 o 
   3   1  21     2073.62     2029.95     43.14 o 
   4   1  21        8.11      -15.26     17.11 o 
   5   1  21     1776.08     1555.73     25.41 o 
   6   1  21      184.01      176.77     27.74 o 
   0   2  21      257.01      249.70     21.05 o 
   1   2  21      344.87      222.65     24.58 o 
   2   2  21      224.64      254.02     28.94 o 
   3   2  21      160.75      127.08     22.68 o 
   4   2  21        1.58        4.46     15.26 o 
   5   2  21      265.06      190.62     19.27 o 
   6   2  21      121.52      101.70     27.81 o 
   1   3  21      651.91      645.01     26.04 o 
   2   3  21        0.76       17.03     17.28 o 
   3   3  21     1857.89     1838.64     46.82 o 
   4   3  21       23.64       33.62     15.25 o 
   5   3  21      912.31      793.73     37.85 o 
   6   3  21        2.53       11.43     25.61 o 
   0   4  21       35.44       -1.12     27.68 o 
   1   4  21      165.89      161.63     18.76 o 
   2   4  21       34.96        6.50     16.35 o 
   3   4  21      144.44      137.59     18.51 o 
   4   4  21       82.23       95.33     17.97 o 
   5   4  21      315.87      324.55     55.97 o 
   1   5  21     1435.01     1377.81     62.00 o 
   2   5  21       31.80      -17.24     17.24 o 
   3   5  21      271.02      247.94     18.45 o 
   4   5  21        2.53      -18.29     18.29 o 
   5   5  21      526.08      484.45     43.14 o 
   0   6  21        1.85       -1.41     25.61 o 
   1   6  21      271.18      214.71     25.42 o 
   2   6  21       12.88       39.89     19.24 o 
   3   6  21        1.12       17.58     19.11 o 
   4   6  21        9.56        4.69     18.97 o 
   1   7  21      671.31      664.64     25.51 o 
   2   7  21       18.26       22.00     20.20 o 
   0   0  22     2401.93     2274.96     48.49 o 
   1   0  22      784.78      679.78     41.17 o 
   2   0  22      851.50      892.92    125.00 o 
   3   0  22       78.36       40.98     23.77 o 
   4   0  22      857.78      722.06     92.30 o 
   1   1  22       74.56       51.52     17.67 o 
   2   1  22       83.36       74.55     22.70 o 
   3   1  22        0.05       -7.44     19.30 o 
   4   1  22      219.19      210.05     17.84 o 
   0   2  22     3110.25     2909.47    107.19 o 
   1   2  22      347.22      310.62     17.96 o 
   2   2  22      784.87      676.40     20.04 o 
   3   2  22        6.07      -10.62     21.87 o 
   4   2  22      465.56      350.31     67.35 o 
   1   3  22      143.28      148.55     27.65 o 
   2   3  22       25.29        4.64     29.67 o 
   3   3  22        0.02        6.24     24.92 o 
   0   4  22      460.55      425.44     47.93 o 
   1   4  22       27.14       19.75     17.51 o 
   2   4  22     1352.38     1250.12     42.26 o 
   3   4  22        0.02      -23.19     25.27 o 
   1   5  22        5.84       16.14     40.75 o 
                                                 
